# Supplementary material for: Experimental promoter identification of a foodborne pathogen Salmonella enterica subsp. enterica serovar Typhimurium with near single base-pair resolution
Source: Front Microbiol. 2024 Jan 4;14:1271121. doi: 10.3389/fmicb.2023.1271121 (PMC10794520; doi:10.3389/fmicb.2023.1271121)
Supplement: Supplementary file 2 [file Table_1.XLSX]

## Sheet: Description
Table tabs	Contents
Table S1	- Genomic locations for binding sites of RNAP holoenzyme subunits in LT2: RpoB, RpoD, RpoN, RpoS, and RpoE
Table S2	- TPM values for transcriptome profiling of LT2 with RNA-seq
Table S3	- Expression level and functional annotation of virulence genes in LT2
Table S4	- Consolidated sRNA list of E. coli MG1655 from various database
Table S5	- Detailed information of predicted sRNAs in LT2

## Sheet: Table S1
TABLE S1. Genomic locations for binding sites of RNAP holoenzyme subunits in LT2 (chromosome: NC_003197.2, plasmid: NC_003277.2): RpoB, RpoD, RpoN, RpoS, and RpoE
Lists of RNAP holoenzyme subunits binding sites																	Genomic location of triple-overlapping events by RpoD, RpoN, and RpoS
RpoB			RpoD			RpoN			RpoS			RpoE					Case No.	Refseq ID	Start	End
Position		peak intensity	Position		peak intensity	Position		peak intensity			peak intensity	Position		peak intensity			Case 1	NC_003197.2	146	274
Start	End		Start	End		Start	End		Start	End		Start	End				Case 2	NC_003197.2	133918	133958
146	186	9.17945	146	186	33.865	239	274	4.35202	146	186	12.72	899434	899464	3.5			Case 3	NC_003197.2	250295	250761
7472	7512	2.50135	7461	7501	3.54657	10130	10165	4.6589	52554	52594	4.97						Case 4	NC_003197.2	303350	304290
7605	7645	6.50019	7605	7645	4.51351	23653	23686	18.1621	52648	52688	3.8						Case 5	NC_003197.2	368749	368789
11460	11503	8.42828	9987	10027	1.48052	35064	35099	12.3009	73965	74005	3.88						Case 6	NC_003197.2	524441	524476
11542	11582	7.03179	14986	15025	1.03316	69911	69946	2.56911	75775	75815	1.51						Case 7	NC_003197.2	1018070	1018508
13550	13590	1.7008	17959	18000	2.14044	88489	88523	5.38401	113067	113107	4.1						Case 8	NC_003197.2	1112350	1112390
17952	17992	2.2769	30308	30348	1.52563	94813	94847	5.23299	133913	133953	4.75						Case 9	NC_003197.2	1345120	1345560
27240	27280	0.743694	31280	31320	2.14226	118034	118068	0.0578231	139890	139930	1.65						Case 10	NC_003197.2	1363857	1364158
30326	30366	0.53733	38578	38618	0.972375	129224	129258	3.00493	156860	156899	1.91						Case 11	NC_003197.2	1391138	1392000
38578	38618	0.557478	39089	39129	0.997889	133918	133954	4.69981	247704	247744	2.79						Case 12	NC_003197.2	1501645	1501846
39079	39119	0.827099	40160	40200	1.23161	134034	134070	2.30277	250295	250335	2.54						Case 13	NC_003197.2	1593895	1593930
46139	46179	1.0715	44652	44692	2.38691	153590	153623	404.361	304250	304290	6						Case 14	NC_003197.2	1655099	1655152
48195	48235	0.909425	46145	46185	4.84205	171579	171613	1.82891	368749	368789	3.12						Case 15	NC_003197.2	1812610	1812650
51023	51063	0.795058	48190	48230	1.75314	182757	182791	12.0704	408440	408480	2.73938						Case 16	NC_003197.2	2035595	2035670
52559	52599	9.14198	50158	50198	4.26724	186261	186294	5.46218	430169	430209	3						Case 17	NC_003197.2	2083042	2083268
52648	52688	6.33039	51028	51068	3.3933	194587	194621	2.44779	467283	467323	1.96						Case 18	NC_003197.2	2096134	2096184
59518	59558	1.049	52559	52599	62.1241	224766	224800	17.8357	524401	524442	5.76						Case 19	NC_003197.2	2149388	2149525
61800	61840	0.694039	52648	52688	48.8488	226532	226567	2.26108	540126	540166	2.28						Case 20	NC_003197.2	2516885	2517308
73965	74005	4.99756	52835	52875	10.7556	250725	250761	3.7936	555986	556026	2.58						Case 21	NC_003197.2	2528973	2529013
75775	75815	3.11202	53987	54027	1.93035	264521	264556	117.94	613504	613544	1						Case 22	NC_003197.2	2529095	2529129
80320	80360	0.919637	56520	56560	0.955498	304283	304319	3.58365	818713	818753	2						Case 23	NC_003197.2	2531818	2532160
93770	93810	0.714046	59518	59558	6.64594	305743	305778	13.7981	1018468	1018508	4.83						Case 24	NC_003197.2	2544340	2544380
95093	95133	0.510187	69708	69748	1.13578	312695	312730	23.9742	1067541	1067580	2.02						Case 25	NC_003197.2	2548464	2548504
95349	95389	0.78011	73965	74005	29.6276	321385	321420	5.12566	1112350	1112390	5.73						Case 26	NC_003197.2	2707815	2707855
95925	95965	0.756267	75770	75810	23.3331	339118	339154	39.9339	1162122	1162162	2.44						Case 27	NC_003197.2	2761986	2762026
100690	100730	0.565009	80322	80362	4.91674	368031	368066	43.9752	1236352	1236392	2.06						Case 28	NC_003197.2	3117032	3117072
103630	103670	1.09134	90315	90355	1.18028	368654	368688	14.3129	1280060	1280100	2.14						Case 29	NC_003197.2	3141040	3141080
108305	108345	1.44056	93773	93813	6.27198	376259	376294	3.26009	1345120	1345160	4.35						Case 30	NC_003197.2	3222938	3223096
113093	113133	3.00514	95093	95133	3.75226	386690	386724	3.57313	1363895	1363934	1.26						Case 31	NC_003197.2	3251539	3251579
116115	116155	1.74368	95349	95389	1.41698	388874	388908	5.09881	1391138	1391178	1.51						Case 32	NC_003197.2	3276153	3276195
116610	116650	0.713598	96159	96199	1.71472	390322	390357	12.5838	1413943	1413983	4.49						Case 33	NC_003197.2	3392072	3392227
128565	128605	0.647743	100695	100735	6.6003	397156	397191	2.14567	1459623	1459663	3						Case 34	NC_003197.2	3458650	3458685
133923	133963	22.2849	103010	103050	1.68143	417790	417825	142.005	1473780	1473820	1.57						Case 35	NC_003197.2	3461825	3461861
139892	139932	4.23153	103679	103719	1.10661	444518	444553	3.07259	1501806	1501846	2.7						Case 36	NC_003197.2	3490375	3490653
156866	156905	4.92428	108200	108238	3.44837	462460	462495	1.87897	1510985	1511025	1.3						Case 37	NC_003197.2	3494441	3494481
157907	157948	2.87597	113028	113068	4.00239	464395	464430	3.82589	1534936	1534976	3.1						Case 38	NC_003197.2	3596677	3596717
163921	163960	7.29985	116110	116150	0.873486	484839	484875	3.93806	1535878	1535918	2.75						Case 39	NC_003197.2	3615070	3615515
163988	164028	6.98576	116615	116655	0.855324	503025	503061	280.157	1540745	1540785	2.5						Case 40	NC_003197.2	3642955	3643004
169310	169350	0.865862	121470	121510	0.733815	505753	505788	16.4623	1559958	1559998	2.3						Case 41	NC_003197.2	3715487	3715527
174886	174925	6.35252	122570	122610	0.756981	508768	508803	2.60119	1593875	1593915	3.33						Case 42	NC_003197.2	3820446	3820489
175239	175279	3.18539	126780	126820	1.16031	509468	509503	8.92345	1644673	1644712	1.22						Case 43	NC_003197.2	3836295	3836323
180931	180971	1.87003	128563	128603	0.630803	515745	515781	13.287	1655093	1655133	5.07						Case 44	NC_003197.2	3922585	3922625
185733	185773	4.10232	133918	133958	97.8463	518288	518323	7.31763	1812610	1812650	2.09876						Case 45	NC_003197.2	4045573	4045607
189410	189450	2.68183	135791	135831	2.91846	520435	520471	204.105	1841265	1841305	1.14						Case 46	NC_003197.2	4099947	4099987
189540	189580	1.89103	138275	138315	1.74384	524441	524476	2.8702	1847240	1847280	4.45						Case 47	NC_003197.2	4108689	4108833
193350	193390	0.816907	139660	139700	2.59394	530535	530569	3.88027	1868982	1869021	2.54						Case 48	NC_003197.2	4125365	4125452
195901	195941	1.35935	139895	139935	31.5498	537994	538028	18.8825	1928415	1928455	2.81						Case 49	NC_003197.2	4195859	4195899
196330	196375	1.11877	149671	149711	2.9056	557674	557710	10.7765	2025635	2025675	2.4						Case 50	NC_003197.2	4209059	4209190
196470	196520	0.802219	152552	152592	1.6507	564178	564213	6.75976	2035630	2035670	1.9						Case 51	NC_003197.2	4217348	4217388
200725	200765	0.457864	156868	156908	27.5378	565676	565709	7.41579	2071786	2071826	1.29						Case 52	NC_003197.2	4350947	4350987
202083	202123	1.94337	158065	158105	1.90854	582686	582719	1.50595	2083228	2083268	2.65						Case 53	NC_003197.2	4360030	4360070
208925	208965	0.777792	163942	163982	17.8615	588735	588770	28.8241	2084214	2084254	3						Case 54	NC_003197.2	4394495	4394535
209760	209800	0.830588	169305	169345	2.2992	616641	616676	16.435	2095957	2095997	2.69						Case 55	NC_003197.2	4439873	4439913
211465	211505	0.521838	174916	174957	7.28517	617558	617594	2.588	2149388	2149428	2.72						Case 56	NC_003197.2	4566547	4566699
215401	215441	1.63441	175249	175289	4.06584	620825	620860	5.9833	2179850	2179890	1.78						Case 57	NC_003197.2	4596373	4596413
216890	216930	1.14064	180923	180963	3.55506	636709	636742	7.47654	2256329	2256368	1.49						Case 58	NC_003197.2	4610445	4610485
218290	218330	1.17223	185737	185777	9.20732	636857	636891	86.3541	2330744	2330784	1.92						Case 59	NC_003197.2	4730987	4731027
223658	223698	1.28748	189380	189420	6.72571	667715	667751	6.7381	2376364	2376403	1.4						Case 60	NC_003197.2	4810898	4810989
229735	229775	0.546138	189544	189584	1.8705	686329	686364	2.13972	2485868	2485908	1.46
238515	238555	0.920185	193355	193395	3.20666	686331	686365	2.17483	2497988	2498028	1.52
240102	240142	3.43364	195896	195936	10.9438	703000	703035	2.48942	2517268	2517308	1.96
242783	242823	0.851935	196334	196374	5.15399	711695	711730	9.56118	2528973	2529013	3
243695	243735	1.13892	196493	196533	1.74713	711945	711979	68.5276	2529100	2529140	3.19
247720	247760	0.810268	200727	200768	3.50967	722015	722049	2.30102	2531818	2531858	5
247996	248036	0.712504	202086	202126	5.33268	730051	730084	165.494	2532120	2532160	3.1
250295	250334	4.59681	203228	203268	1.58781	751278	751313	3.26984	2542097	2542136	1.4
253888	253928	1.08898	208920	208960	8.61644	761665	761701	154.25	2543187	2543228	2
254116	254156	2.46298	209759	209799	5.43785	762578	762612	3.19626	2544340	2544380	3.85
257030	257070	0.98019	211452	211491	3.63984	785658	785692	7.66956	2548464	2548504	1.61
257790	257830	0.871277	213284	213324	2.23865	791431	791466	3.36574	2626024	2626064	4
260595	260635	1.22757	215395	215435	17.229	802048	802084	5.02944	2684388	2684427	3.19
265475	265520	1.23461	216884	216924	9.33175	809700	809736	3.84508	2694975	2695015	6
266488	266528	2.00675	218278	218318	2.77399	812281	812316	10.0418	2707815	2707855	2
280560	280600	1.25629	220882	220922	3.25502	838015	838050	2.69329	2761986	2762026	12.92
288108	288148	5.20965	223535	223575	6.24838	838636	838671	4.23099	2801603	2801643	28.9
289000	289039	16.4099	223673	223713	13.4161	873559	873594	4.86905	2807474	2807513	2.03
290982	291022	12.2156	229736	229776	1.68372	874728	874763	2.34408	2816937	2816978	1.61
291180	291220	6.60309	238502	238542	1.99619	874857	874892	20.9208	2818680	2818720	2.8
294480	294520	4.54364	240105	240145	13.6486	896104	896137	3.56285	2843936	2843976	6
294861	294901	9.59802	242771	242811	2.2878	897066	897102	171.601	2881360	2881400	2.26
298154	298194	1.82912	243694	243734	2.29439	900007	900042	11.9959	3117032	3117072	4.1
301305	301345	2.13184	247704	247744	2.79561	947494	947529	1.93155	3141040	3141080	3
303340	303380	0.887756	247987	248027	5.10087	951283	951318	10.3118	3159743	3159783	2.18
304250	304290	8.85106	248846	248886	4.24655	955536	955571	5.71313	3197471	3197511	2.96
322726	322765	0.867831	249148	249188	4.56428	971752	971787	4.02579	3222079	3222119	14.15
328650	328690	0.550295	250115	250155	6.14994	974273	974309	2.17133	3222938	3222978	34.62
336183	336223	2.49122	250290	250330	54.5532	974954	974989	4.06994	3227518	3227558	2.86
337371	337411	2.87319	254119	254159	15.2706	993509	993543	2.60544	3251360	3251400	1.87
339790	339830	0.96456	257031	257071	2.78337	1002710	1002746	8.99534	3251539	3251579	3.61
342275	342315	0.619675	257895	257935	1.17257	1004882	1004915	4.08683	3276153	3276195	4.27
345240	345280	1.16357	259098	259138	2.6941	1018070	1018104	109.51	3362403	3362443	2.93
348415	348455	1.14808	260596	260636	2.16067	1025564	1025599	5.17609	3373961	3374001	3.32
349745	349785	0.623201	261616	261656	2.88642	1034964	1035000	6.41779	3378997	3379036	2.15
350665	350705	0.58734	261737	261777	3.59508	1041659	1041694	64.0027	3392072	3392111	4
355230	355270	1.23359	265904	265944	5.53188	1062045	1062080	8.07126	3395014	3395054	1
357780	357820	0.755878	266500	266540	9.18651	1086809	1086845	31.5939	3415153	3415193	3.97
359117	359151	1.1984	272823	272864	1.93464	1112359	1112394	3.16336	3448169	3448209	3.88
362610	362650	1.1657	280535	280575	2.32416	1113258	1113293	2.21925	3458552	3458592	5.6
363180	363220	0.676567	284234	284275	4.76608	1116294	1116328	9.97415	3462249	3462289	3.63
364513	364553	0.700884	285459	285499	1.96959	1121793	1121829	4.35923	3468484	3468524	2.29
366255	366300	2.1657	286395	286435	1.72408	1133421	1133455	1.78299	3490375	3490415	1.78
368749	368791	6.62185	287117	287157	2.29958	1138050	1138084	3.30289	3493850	3493890	3.59
374590	374630	1.13796	288100	288140	8.07422	1144665	1144698	4.22164	3494441	3494481	4.38
385545	385585	0.548456	294850	294890	3.099	1150138	1150172	3.55816	3511321	3511361	3
388109	388148	0.719831	298157	298197	4.0223	1157517	1157552	28.6349	3513370	3513410	3.25
388740	388776	1.13835	301293	301333	20.5659	1175329	1175364	2.57589	3544580	3544620	1.59
389670	389706	0.946874	303350	303390	1.83049	1188886	1188921	5.61276	3591470	3591510	4.1
391832	391876	1.37691	308733	308772	0.61852	1189524	1189558	2.36122	3596677	3596717	5.76
401745	401775	0.430023	313697	313737	1.20047	1213790	1213825	4.57341	3598107	3598147	2.76
403337	403370	0.301562	322720	322760	1.35129	1252554	1252588	20.6097	3602750	3602790	5.06
411467	411507	0.604256	324032	324072	4.57243	1294328	1294363	3.31134	3615475	3615515	2.83
417907	417947	0.683229	328638	328678	6.91261	1295886	1295921	3.15162	3650030	3650070	1.34
424658	424697	3.02785	332831	332869	1.06135	1318628	1318663	5.23115	3676840	3676880	2.19
430169	430209	4.03282	336178	336218	6.49308	1323176	1323211	2.36773	3715487	3715527	2.56
433260	433300	0.611225	337374	337414	5.73071	1333659	1333693	2.18248	3760572	3760612	3.96
434650	434690	0.598571	337508	337548	4.86344	1345525	1345560	35.0137	3781629	3781669	2.72
436863	436902	2.2735	339785	339825	1.9835	1363857	1363893	42.7899	3804540	3804580	2.46
440094	440128	1.73461	342282	342322	4.52837	1364206	1364240	72.1988	3804950	3804990	4.54
440166	440206	1.52416	342824	342864	1.59003	1371811	1371845	15.9299	3808319	3808359	3.51
440713	440753	2.84852	343836	343876	2.21466	1382096	1382130	148.223	3820457	3820497	2.47
443916	443956	0.501678	345233	345273	1.7073	1391967	1392000	10.0998	3836276	3836316	2.59
449934	449974	0.460594	348415	348455	4.67214	1416055	1416089	7.32347	3850260	3850300	3.18
453075	453115	1.62911	349739	349779	3.88069	1419111	1419145	10.2172	3874795	3874835	1.77071
454405	454445	0.696306	351206	351246	2.22101	1443876	1443911	34.497	3922585	3922625	2.32
458946	458986	1.24548	352497	352537	0.517279	1457973	1458009	10.2603	3997810	3997850	2.43
461882	461922	0.935513	355237	355277	2.47625	1475538	1475573	21.8753	3998071	3998111	2.3
466515	466555	0.473796	357611	357652	4.24763	1481284	1481318	25.3092	4045313	4045353	1.91
467283	467323	2.17728	358905	358945	4.08207	1482492	1482528	41.1025	4045588	4045628	4.59
469355	469395	2.23483	359133	359174	2.19093	1490374	1490409	90.2297	4051110	4051150	1.11
470991	471031	1.76293	362610	362649	11.6478	1492835	1492869	10.982	4053983	4054023	1.64
476702	476742	1.40804	363193	363233	1.20908	1497958	1497993	7.36789	4080614	4080654	2.22
477668	477708	1.18273	364502	364542	6.72726	1501645	1501680	3.07308	4099707	4099747	3.7
477850	477890	1.02913	366268	366307	20.0149	1519904	1519937	3.08298	4099947	4099987	3.8
484077	484117	0.852316	368758	368798	32.3845	1521305	1521340	7.31763	4108689	4108729	3.2
487755	487795	0.792488	370720	370760	0.677575	1525505	1525540	4.27728	4125365	4125405	4.43
498178	498218	3.03175	375886	375926	0.768233	1525934	1525969	6.89583	4140893	4140933	7.16
500720	500760	1.1599	380235	380275	1.04224	1554421	1554456	3.6164	4169523	4169563	1.17
500950	500990	0.877121	384960	384999	0.429247	1568119	1568154	3.12054	4169660	4169700	2.35
501360	501400	1.36744	386644	386684	1.20332	1588308	1588344	2.59459	4195859	4195899	9
501505	501545	1.65778	388105	388145	1.26841	1593895	1593930	2.54845	4197790	4197830	2.9
503122	503161	4.40175	388735	388773	2.68855	1606910	1606945	9.57126	4209059	4209099	5.16
503981	504021	1.38442	389141	389181	1.88808	1630220	1630255	12.191	4217148	4217188	2.61
505451	505491	3.01169	389662	389704	2.23591	1630594	1630627	32.4321	4217348	4217388	24.6
507969	508008	1.20049	391844	391884	3.10127	1646216	1646251	2.52282	4266480	4266520	5.26
508492	508532	2.58897	392418	392458	1.7183	1654142	1654177	2.19163	4305642	4305682	2.38
512369	512409	0.842352	402379	402419	1.64223	1664667	1664703	6.3705	4318449	4318489	3.14
524267	524307	2.374	403263	403303	1.17382	1672835	1672869	30.1944	4350947	4350987	4.1
524401	524442	4.76761	411464	411504	2.28257	1681504	1681538	9.78776	4352854	4352894	2.9
527300	527340	9.17121	415443	415482	1.54854	1684773	1684808	3.57606	4360030	4360070	6.36
528440	528480	3.34348	424659	424699	3.2136	1687545	1687581	4.06532	4362984	4363024	3.34
528829	528869	2.6429	425934	425974	1.74148	1725960	1725995	3.97388	4364260	4364301	5.74
532485	532525	0.847998	428130	428170	0.817303	1750715	1750750	3.8874	4385077	4385117	3.33
533686	533725	1.28797	429695	429735	1.24473	1759165	1759199	3.0068	4394495	4394535	3.266
534064	534104	1.77948	430169	430209	41.5084	1773171	1773205	4.62126	4439873	4439913	4.33
538348	538388	0.653186	433260	433300	2.0262	1782441	1782476	693.215	4476070	4476110	3.1
539685	539725	0.852339	434645	434685	5.82862	1782561	1782596	66.4886	4476235	4476275	3.2
540126	540166	2.88842	434825	434865	1.60952	1789248	1789281	4.16807	4528807	4528847	1.82
540840	540880	2.54151	436863	436902	4.06604	1812590	1812625	25.7192	4566630	4566670	3.27
543860	543900	2.55031	437501	437540	1.43413	1851209	1851242	1.69398	4581409	4581449	1
552033	552073	2.2607	438973	439013	1.95355	1865093	1865126	2.54727	4596373	4596413	7.34
555990	556029	6.44566	440179	440219	8.73274	1872034	1872070	2.79617	4596842	4596882	5.02
556874	556914	0.706056	440713	440753	10.3827	1879980	1880015	2.73942	4609060	4609100	1.98
557797	557836	0.827538	442580	442620	1.3823	1886596	1886631	3.95255	4610445	4610485	3
560483	560523	1.31281	443916	443956	3.49358	1905221	1905256	3.63194	4630407	4630447	2.42
562380	562420	0.67367	450584	450624	0.918378	1909881	1909914	5.65966	4645078	4645118	1.11
564880	564920	0.742735	450755	450795	0.804813	1924927	1924960	13.1544	4699429	4699469	3.76
570295	570335	1.01304	453075	453115	3.48709	1940543	1940578	6.82804	4705041	4705081	1.77
571015	571055	3.6132	454406	454446	1.14567	1955564	1955598	5.09082	4730987	4731027	3.25
574800	574840	0.55124	458714	458754	2.61414	1958001	1958036	4.32292	4810949	4810989	3
589945	589985	0.489881	458946	458986	1.90905	1961105	1961140	4.43915	4823652	4823692	1.61
597655	597695	1.07632	459522	459562	2.65706	1998506	1998541	28.3972
598990	599030	1.8408	460593	460632	1.80066	2006060	2006095	7.18452
599100	599140	1.66273	461882	461922	7.50914	2024240	2024275	36.1733
603590	603630	1.2234	465122	465162	0.871743	2035257	2035293	6.07191
609130	609170	0.668137	465627	465668	0.840974	2035595	2035631	3.824
613505	613545	2.84834	466327	466367	1.4076	2042004	2042039	2.58482
615737	615777	0.688381	466515	466555	2.1103	2055730	2055764	18.899
618510	618550	2.41221	467274	467314	5.66812	2072989	2073024	93.3292
621750	621790	0.81586	468455	468494	0.912276	2076150	2076183	5.78659
639620	639660	0.590417	469355	469395	2.55665	2079749	2079782	17.8851
649539	649579	3.73119	469662	469702	1.56913	2083042	2083077	2.40311
653610	653650	0.648629	470991	471031	11.2021	2092412	2092447	4.70949
661220	661260	0.620231	471181	471220	2.61932	2094158	2094194	1.81709
664843	664883	2.79313	476692	476732	14.8147	2097432	2097466	11.4219
668410	668450	1.0092	477668	477708	1.74948	2111212	2111246	24.6344
668957	668997	0.811038	477780	477820	3.96443	2136314	2136349	15.0008
670120	670160	0.946047	487778	487818	0.835728	2149491	2149525	1.88401
677810	677850	1.29369	489720	489760	1.12968	2153553	2153588	1.87946
679822	679862	1.59991	492640	492680	1.54594	2159354	2159389	2.34474
680815	680855	1.36589	498165	498204	7.34803	2173093	2173128	10.143
692123	692163	3.23311	498325	498365	1.99208	2178606	2178641	1.35003
692857	692897	7.77224	500718	500758	10.2005	2180762	2180796	13.277
693585	693625	0.721613	500943	500983	2.84317	2194414	2194450	4.09331
695910	695950	0.837086	501358	501398	11.3417	2195372	2195407	5.15311
697159	697199	2.28063	501532	501572	6.27833	2198765	2198800	32.6014
698334	698374	3.66027	503097	503136	3.35759	2205085	2205120	12.7783
699643	699683	0.819575	503981	504021	1.28087	2222788	2222822	38.7667
701060	701100	0.768239	505488	505528	3.6542	2231195	2231228	4.46253
705835	705875	0.967247	507978	508018	9.48124	2276864	2276898	2.98146
711756	711796	4.00008	508487	508527	10.3239	2277985	2278019	152.353
713560	713600	0.972744	512369	512409	5.87792	2310065	2310100	6.75364
714444	714484	1.09601	524267	524307	8.47305	2342655	2342690	20.7399
717410	717450	0.667113	524401	524442	17.968	2373193	2373228	7.27001
729878	729918	0.678586	527300	527340	10.2329	2400695	2400730	4.01935
734355	734395	3.07844	528075	528115	1.78672	2423999	2424032	8.5098
735930	735970	1.11796	528449	528489	6.33509	2426546	2426580	4.69847
738271	738311	6.00624	528665	528705	3.30575	2465309	2465344	8.04084
738723	738763	6.0154	528820	528860	4.24344	2466349	2466384	194.577
743565	743605	1.37988	529119	529159	1.9854	2470914	2470949	1.91997
744622	744662	0.655022	532485	532525	4.80581	2472705	2472740	252.4
745000	745040	0.837642	533686	533725	2.68221	2505864	2505899	3.1832
745135	745175	0.980399	534467	534507	2.13798	2516885	2516920	3.07044
747375	747415	2.66733	535013	535053	3.82886	2525243	2525279	1.96911
749445	749485	0.796877	536181	536221	1.75754	2526798	2526833	3.9876
756899	756938	2.00118	538348	538388	2.22047	2529095	2529129	3.13554
757705	757745	3.16884	539685	539725	3.69357	2531831	2531866	3.44907
758135	758175	1.09908	540130	540169	45.8034	2544180	2544215	1170.49
759028	759068	1.40421	540855	540895	6.32508	2544345	2544380	136.957
774358	774399	3.63168	542685	542725	0.652698	2548469	2548504	5.99454
777850	777890	0.743984	545980	546020	4.25171	2551330	2551364	5.21394
781255	781295	1.22677	548952	548992	3.3244	2564631	2564664	2.38795
781596	781638	1.14774	552033	552073	4.39294	2585835	2585869	28.0944
782220	782260	0.999261	553595	553635	2.35897	2650453	2650488	150.687
793780	793820	0.744103	555990	556029	49.3991	2701964	2701999	2.66303
797220	797260	0.992673	556874	556914	4.95476	2705777	2705812	46.0774
797753	797793	2.86035	557797	557836	1.2768	2707847	2707882	2238.82
809230	809270	1.18946	560483	560523	2.85563	2713743	2713779	12.8629
812885	812925	0.738304	562460	562499	0.933031	2742542	2742577	2.24058
815915	815955	1.29376	566011	566051	2.84661	2761990	2762025	6.64352
818728	818768	6.54587	566481	566521	2.64251	2882487	2882522	4.8588
819000	819040	8.53728	570295	570335	2.78952	2899302	2899337	65.7116
823723	823763	3.23959	571037	571077	12.3088	2918826	2918860	7.72211
837163	837202	0.975283	574800	574840	0.603731	2955811	2955847	1081.07
841603	841643	0.868068	576516	576556	0.999038	2959503	2959537	3.35952
845318	845358	3.58288	580950	580989	0.992321	2970611	2970646	3.64666
860108	860148	0.65049	588186	588226	4.34926	2985000	2985036	213.134
864388	864428	2.04623	589934	589972	2.28521	2990695	2990730	320.914
868160	868200	1.15139	597648	597688	7.96245	2999612	2999648	2160.21
870485	870525	0.808085	598990	599030	9.66086	2999744	2999779	4394.72
873350	873390	0.711046	599100	599140	8.44284	3013468	3013503	3.37864
879192	879232	0.444389	602359	602399	1.10356	3018153	3018188	2.97288
898027	898067	0.485425	603586	603625	2.09709	3023791	3023826	2.32242
899278	899318	2.29158	605284	605324	2.51065	3045556	3045591	1.34987
899485	899525	1.51764	615737	615777	2.33603	3052988	3053023	1.42593
902122	902162	4.15299	616940	616980	1.24154	3080035	3080070	111.071
902215	902255	1.79101	617733	617774	3.6043	3086476	3086511	4.1369
904985	905025	2.89509	618510	618550	1.63359	3088320	3088355	1.77282
910415	910455	1.16668	621860	621900	0.808073	3092572	3092607	1.92345
916954	916994	0.783441	623950	623989	0.987381	3105782	3105817	80.6192
917073	917113	0.883526	626880	626920	1.88047	3107186	3107220	1.37126
925552	925592	1.15216	629295	629335	0.80977	3108986	3109020	2.62398
928400	928440	1.24659	638730	638770	2.27042	3117014	3117049	3.11905
928950	928990	0.792691	639618	639658	2.75	3131018	3131053	3.56382
929435	929475	0.83091	643883	643923	5.63246	3141051	3141086	1.51273
932930	932970	1.30108	649539	649579	5.5322	3141180	3141213	1.67104
935290	935330	0.533627	653617	653657	1.98503	3158609	3158642	4.65389
935485	935525	0.70338	656065	656105	4.70564	3185482	3185517	3.10665
937524	937564	0.867487	661220	661260	2.48923	3217227	3217262	3.59937
938308	938348	2.64236	664848	664888	4.2164	3223061	3223096	2.22817
944496	944536	1.93549	667708	667748	2.2196	3228141	3228176	5.81862
945352	945392	1.2337	668412	668452	3.27057	3234155	3234189	8.5398
947557	947597	0.506013	670117	670157	2.17988	3239543	3239578	4.55704
948229	948269	1.26887	677808	677848	1.96318	3251640	3251674	2.27891
958690	958730	0.991629	679819	679859	6.55664	3256067	3256101	2.67313
963910	963950	1.34857	680813	680853	3.97771	3276215	3276250	3.56614
966905	966945	0.443286	680917	680957	5.88915	3280872	3280908	8.21686
968598	968638	1.39817	692127	692167	5.28525	3283152	3283187	5.36557
969890	969930	0.882135	692859	692899	27.4208	3287653	3287688	60.1731
975283	975323	1.27373	693587	693626	0.754998	3301956	3301991	40.662
992165	992203	1.604	694486	694525	1.24499	3313786	3313821	126.714
1004480	1004520	0.858075	695909	695949	1.36494	3358451	3358485	29.0679
1005231	1005271	1.21441	696530	696570	3.15563	3358954	3358989	5.89699
1018468	1018508	11.6462	697158	697198	8.72852	3365001	3365036	6.72255
1021093	1021133	1.97811	697940	697980	2.44122	3375373	3375406	4.17297
1022075	1022115	0.822914	698324	698364	3.49868	3376020	3376056	9.55277
1022504	1022544	0.76565	699643	699683	7.94388	3384370	3384403	3.84874
1030582	1030622	1.79994	701060	701100	4.04369	3390277	3390312	3.78902
1030830	1030870	2.20486	704977	705017	2.52407	3392193	3392227	13.6607
1035131	1035171	1.32195	705752	705792	0.790369	3405681	3405716	1.57887
1036218	1036258	2.08665	711749	711789	23.7199	3414048	3414082	2.40017
1036459	1036499	1.54614	717410	717450	3.85534	3439424	3439458	3.64813
1037312	1037352	2.45308	721515	721555	1.00432	3449463	3449498	5.52612
1042285	1042325	0.917629	729878	729918	1.66605	3458650	3458685	7.54729
1049625	1049665	0.621322	732755	732795	3.00057	3461825	3461861	5.71702
1050824	1050864	0.928217	734495	734535	2.21041	3472071	3472104	179.205
1053619	1053659	1.70893	735930	735970	10.5183	3490618	3490653	2.29382
1054203	1054243	3.06288	737653	737693	1.85813	3494448	3494483	2.55671
1058315	1058355	1.34355	738271	738311	2.97564	3503303	3503339	2.4638
1061394	1061434	2.3492	738723	738763	28.6689	3533593	3533629	2.7241
1065497	1065537	5.7511	740633	740674	0.722481	3552188	3552223	2.85317
1065637	1065677	3.8604	741660	741700	4.44527	3553331	3553367	2.93565
1067536	1067576	2.30196	743565	743605	1.21055	3585892	3585927	14.6376
1070380	1070420	0.765687	744622	744662	1.1018	3586156	3586191	9.13839
1074450	1074490	0.859051	745147	745186	0.998022	3589784	3589819	4.55093
1077355	1077395	0.90146	747375	747415	20.3563	3594931	3594967	42.3803
1084891	1084931	0.727739	749440	749480	1.41538	3595129	3595164	7.48826
1089613	1089653	2.24224	751920	751960	0.966377	3596688	3596723	3.02513
1090959	1090999	1.6745	754218	754258	2.55364	3615165	3615199	5.31224
1092916	1092956	3.51726	756288	756328	1.49512	3640295	3640330	8.18138
1093630	1093670	0.560496	756900	756940	4.4611	3642962	3642997	4.82226
1098112	1098152	1.56876	757031	757071	1.77124	3644327	3644362	4.34375
1098515	1098555	0.656591	757694	757734	5.29522	3679208	3679243	5.95288
1099530	1099570	0.877925	758135	758175	8.85223	3680398	3680433	14.2065
1102490	1102530	0.419745	759033	759073	10.2446	3682021	3682056	3.28456
1104156	1104196	1.89825	774370	774410	4.61442	3684708	3684743	1255.69
1105450	1105490	3.00507	777850	777890	1.97792	3684867	3684902	49.8218
1106209	1106249	1.01072	777985	778025	1.45179	3693491	3693526	4.65989
1108675	1108715	1.8695	781325	781365	1.73424	3698943	3698978	3.19527
1109885	1109925	1.71557	781596	781638	5.20028	3702289	3702324	69.4185
1112350	1112390	9.32096	782210	782250	2.37485	3710973	3711008	5.42146
1132260	1132300	0.676917	793783	793824	1.30924	3715489	3715524	4.35995
1143280	1143320	1.93495	794448	794488	1.8321	3732936	3732971	3.5582
1148020	1148060	1.6985	797159	797200	1.16065	3734238	3734272	5.61701
1149790	1149830	0.469036	797460	797500	3.99276	3736809	3736844	1245.93
1157550	1157590	0.768814	797753	797794	7.40778	3736944	3736979	139.382
1158440	1158480	0.68577	809231	809271	2.72636	3746552	3746587	16.6571
1160276	1160316	1.91651	812900	812940	3.91899	3753738	3753773	4.93419
1160419	1160459	0.931393	815924	815964	3.3355	3788690	3788725	272.22
1162126	1162166	4.99524	818728	818768	29.8491	3802876	3802911	2.3125
1166385	1166425	0.311001	819000	819040	4.06734	3835033	3835068	5.67477
1169000	1169040	0.262474	820167	820207	1.1931	3858494	3858529	1.88872
1170690	1170730	0.65751	823723	823763	15.4088	3875356	3875391	6.11028
1172550	1172590	1.16168	825292	825332	3.04511	3891407	3891442	3.17229
1174937	1174977	3.00124	826250	826290	0.609053	3899451	3899485	2.62772
1175300	1175340	10.0166	826718	826757	1.41633	3916274	3916309	498.788
1175944	1175984	2.45802	829742	829782	1.81246	3922592	3922627	2.24851
1177535	1177575	0.46111	837163	837202	2.8022	3952572	3952607	6.59821
1180705	1180745	0.377519	841596	841635	0.796504	3963851	3963886	3.1298
1184394	1184434	0.573456	843552	843592	3.10387	3972457	3972492	388.297
1188005	1188045	0.376531	844393	844433	1.77368	3982221	3982256	2.68998
1195950	1195990	0.347792	845223	845263	4.77808	3982760	3982795	23.3393
1197411	1197451	0.782253	851625	851665	3.84678	3985600	3985635	2.55341
1199972	1200012	0.447133	860108	860148	1.58832	3991050	3991085	3.11723
1213813	1213853	1.9903	864393	864433	3.03938	4035412	4035447	56.8504
1214050	1214090	1.43642	868178	868218	3.88871	4045573	4045607	3.87228
1216190	1216230	0.811475	870495	870536	2.47044	4061429	4061464	5.63707
1223420	1223460	0.570576	873350	873390	1.11459	4072933	4072967	68.7269
1224823	1224863	1.5532	879192	879232	2.52768	4077818	4077853	3.68568
1226125	1226165	0.797881	885482	885522	2.81788	4094390	4094425	3.45519
1232060	1232100	1.73568	899193	899233	2.6923	4096225	4096258	1.95203
1232975	1233015	0.326682	899489	899529	1.87828	4098855	4098891	12.1832
1236345	1236385	2.31324	901778	901818	3.67268	4099942	4099977	5.97338
1243547	1243587	1.96231	902112	902152	12.5484	4105347	4105382	5.3912
1247960	1248000	3.4337	902217	902257	5.19756	4108798	4108833	7.30456
1250241	1250281	1.33035	904853	904893	4.5449	4109081	4109114	5.03011
1258095	1258135	0.733368	904988	905028	24.4708	4125417	4125452	2.41634
1258205	1258245	0.610357	906643	906683	3.19101	4128034	4128069	32.4658
1271900	1271940	1.28455	908539	908579	2.64784	4128286	4128321	8.7419
1275112	1275152	3.30206	910424	910464	2.37588	4133138	4133173	61.6921
1275259	1275299	2.11318	910601	910641	4.24643	4133223	4133257	581.857
1276198	1276238	3.64337	916954	916994	2.88088	4141606	4141640	400.717
1280057	1280097	5.30886	917073	917113	2.60491	4145106	4145141	8.6999
1282320	1282360	0.442699	924875	924915	3.26951	4192723	4192757	38.583
1283378	1283418	0.505079	924958	924998	5.10466	4195880	4195916	6.33205
1286250	1286289	3.53028	925544	925584	1.32897	4209155	4209190	4.25546
1290322	1290362	1.50273	926385	926425	1.26451	4217083	4217118	675.078
1294340	1294380	2.36489	926724	926764	1.78455	4217206	4217240	102.914
1297204	1297243	2.45157	928950	928990	1.9001	4222611	4222644	23.156
1297350	1297390	1.99655	929437	929477	3.37779	4231701	4231737	3.46847
1302456	1302496	0.771889	932163	932203	3.2974	4243665	4243701	8.52059
1302633	1302673	1.4051	932934	932974	3.45874	4249070	4249106	3.68887
1310060	1310100	0.937016	935274	935313	2.3892	4267615	4267649	4.76088
1313217	1313257	0.456141	935494	935534	1.16342	4285570	4285605	2.50231
1317150	1317190	0.678885	937524	937564	4.36833	4327292	4327327	3.96644
1318620	1318660	1.53759	938308	938348	10.6027	4350942	4350976	6.66343
1319386	1319426	1.70434	939805	939845	2.41486	4360038	4360073	3.62368
1322710	1322750	0.838973	941810	941850	1.63869	4383706	4383741	4.58102
1324220	1324260	2.14327	942478	942518	2.22096	4388207	4388241	439.174
1326878	1326918	0.41343	944496	944536	5.97508	4388373	4388408	71.1685
1328510	1328550	0.471171	945352	945392	3.09863	4388375	4388411	71.9595
1330592	1330632	2.30755	947557	947597	1.72114	4394513	4394549	4.19048
1331465	1331505	0.723447	948228	948268	16.4446	4408274	4408309	10.9268
1331670	1331710	1.523	952532	952571	1.6207	4414931	4414966	7
1333280	1333320	1.02035	958677	958718	1.28145	4430515	4430551	19.0777
1334487	1334527	0.817984	961784	961824	4.85623	4436879	4436913	4.55663
1335436	1335476	5.74469	962380	962420	1.3482	4439868	4439904	1.76979
1345120	1345160	0.406737	963910	963950	3.21495	4446291	4446326	16.2383
1348160	1348200	0.788309	968598	968638	1.79286	4464892	4464927	90.3558
1349410	1349450	0.752135	969890	969930	1.43635	4465023	4465059	309.425
1349810	1349850	0.580019	974753	974793	2.36595	4470781	4470816	9.70403
1350550	1350590	0.637252	975025	975065	2.01689	4471418	4471451	64.7626
1352955	1352995	2.71668	975283	975323	2.27803	4503777	4503810	3.48967
1353630	1353670	0.851332	975820	975860	2.99212	4506948	4506983	2.42328
1354100	1354140	0.919361	976680	976719	2.55545	4522947	4522982	2.24702
1356150	1356190	0.380672	978860	978901	1.04279	4527537	4527572	1237.45
1359785	1359825	2.45315	992165	992205	2.50078	4527640	4527675	113.96
1363495	1363535	0.585783	992729	992769	3.01286	4532013	4532048	4614.48
1364115	1364155	0.529518	1004480	1004520	1.50931	4537655	4537689	4.77364
1369828	1369868	4.56414	1005231	1005271	2.72932	4559814	4559849	3.5
1369980	1370020	2.39676	1007115	1007155	1.51979	4566547	4566582	4.74438
1380038	1380078	0.706468	1007573	1007613	4.18016	4572654	4572690	3.15235
1381765	1381805	0.692256	1013470	1013510	1.29514	4585336	4585371	3.57722
1388328	1388368	0.74965	1015680	1015720	3.32588	4587853	4587889	1.92905
1390005	1390045	0.600615	1018468	1018508	139.774	4596363	4596398	2.91171
1391130	1391170	0.485613	1021093	1021133	30.0369	4596773	4596808	4.66138
1391680	1391720	0.531345	1022075	1022115	9.19305	4610398	4610434	51.2021
1394910	1394950	0.524165	1022504	1022544	1.75778	4623113	4623149	2.04135
1399532	1399572	0.530417	1030582	1030622	9.84397	4626246	4626280	2.34524
1401505	1401545	2.88823	1030830	1030870	4.03018	4643130	4643166	504.217
1406212	1406252	1.10324	1035123	1035164	2.3352	4651519	4651554	8.13624
1406344	1406384	1.03588	1036218	1036258	3.56642	4664665	4664698	3.06268
1408429	1408469	1.29721	1036459	1036499	5.01318	4678303	4678339	3.48793
1408565	1408605	1.22324	1037272	1037312	2.29025	4680719	4680755	2.99083
1411425	1411465	2.45128	1043558	1043598	3.75613	4702081	4702115	20.2522
1412030	1412070	1.34157	1049570	1049610	1.9205	4716480	4716514	3.21803
1413942	1413982	3.83627	1050824	1050864	5.23933	4729268	4729304	5.29633
1414706	1414746	4.81515	1054205	1054244	1.21708	4730987	4731023	2.54537
1414938	1414978	3.31014	1054332	1054372	1.59249	4738357	4738393	6.20528
1415548	1415588	2.61773	1054942	1054982	1.66472	4754752	4754788	7.30148
1418885	1418925	1.18688	1056779	1056819	1.58164	4768153	4768189	1.32722
1421983	1422023	1.35057	1058310	1058350	1.99655	4776558	4776593	3.66468
1423545	1423585	1.07786	1058623	1058663	2.36224	4792220	4792256	39.7276
1425250	1425290	0.664826	1060469	1060509	3.15833	4794872	4794907	328.082
1427702	1427742	2.03683	1061400	1061440	9.92054	4801510	4801543	49.789
1434424	1434464	1.0886	1065497	1065537	55.0008	4810898	4810933	4.51984
1446380	1446420	1.6571	1065645	1065685	16.5993	4828193	4828228	80.3469
1450042	1450082	0.560465	1067536	1067576	5.78826	4838198	4838233	17.607
1450405	1450445	0.986361	1070396	1070436	5.60497	p:18295	p:18317	4.79322
1459640	1459680	6.77582	1074445	1074485	2.12657	p:18573	p:18604	9.85116
1461550	1461590	0.790506	1077355	1077395	8.14473
1471257	1471297	0.296248	1077754	1077794	2.74868
1473780	1473820	1.51386	1084891	1084931	1.26024
1475129	1475169	0.708203	1086975	1087015	2.37685
1475986	1476026	0.731318	1089613	1089653	5.00854
1478741	1478781	0.536131	1090959	1090999	7.06268
1479421	1479461	0.651878	1092916	1092956	5.2379
1480254	1480294	0.783881	1093627	1093667	2.68589
1487576	1487616	0.361228	1098083	1098123	5.2676
1492444	1492484	0.548744	1098515	1098555	2.28763
1496265	1496305	0.475488	1099193	1099233	2.80174
1501806	1501846	6.33329	1099520	1099560	1.80501
1505583	1505623	0.934368	1104159	1104199	1.52547
1508900	1508940	0.704198	1105442	1105482	2.07223
1509080	1509120	1.14245	1106220	1106260	4.26516
1510030	1510071	1.94679	1108685	1108725	3.27678
1510984	1511024	1.22003	1109895	1109935	2.7476
1511222	1511262	2.15165	1112350	1112390	219.697
1512365	1512405	0.493344	1113614	1113654	0.846488
1512868	1512908	0.568878	1114758	1114798	1.9427
1520911	1520951	1.46226	1116820	1116860	0.690949
1523405	1523446	1.62202	1130630	1130670	1.71967
1526063	1526102	2.01243	1134976	1135016	1.37992
1534936	1534976	3.07613	1143285	1143325	3.00332
1535213	1535253	2.78796	1146913	1146953	5.42014
1535473	1535513	2.43219	1148018	1148058	6.23421
1535878	1535918	5.01308	1149790	1149830	8.09332
1536202	1536242	1.48897	1157551	1157592	2.18187
1538518	1538558	0.871328	1158433	1158473	6.11392
1540745	1540785	0.918915	1160276	1160316	7.08181
1542005	1542045	0.666989	1160419	1160459	2.056
1542105	1542145	0.554133	1162127	1162167	7.9236
1552030	1552070	1.49498	1166400	1166439	0.531098
1555601	1555641	1.08258	1168976	1169016	0.588744
1559958	1559998	2.47152	1172012	1172052	1.30984
1560212	1560252	1.56545	1172552	1172592	1.4401
1563982	1564022	1.64117	1174185	1174225	1.6732
1565060	1565100	1.4003	1174935	1174975	5.25401
1581675	1581715	1.11042	1175300	1175340	39.4108
1589560	1589600	0.572593	1175944	1175984	6.58949
1593873	1593913	9.91037	1180705	1180745	1.00014
1600110	1600150	1.86585	1181954	1181994	1.54211
1603555	1603595	1.12083	1184394	1184434	1.7162
1604143	1604183	0.843483	1195950	1195990	5.34208
1616547	1616587	0.443884	1197411	1197451	2.97306
1619515	1619555	0.367281	1199980	1200020	1.43299
1625039	1625079	0.466328	1200121	1200161	2.00095
1626440	1626480	0.319705	1205959	1205999	1.73563
1627090	1627130	0.838135	1207550	1207590	1.55865
1631905	1631945	0.688099	1211875	1211915	1.01056
1643515	1643555	0.36661	1213810	1213850	4.80132
1644905	1644945	0.541089	1214055	1214095	5.22114
1645405	1645445	0.456099	1216180	1216220	2.34387
1645723	1645763	0.896189	1217920	1217960	1.12142
1653715	1653755	0.548171	1223418	1223458	1.45717
1655094	1655134	5.72257	1224829	1224869	8.00206
1658380	1658420	0.645442	1224980	1225020	2.21541
1673707	1673747	0.654707	1230500	1230539	1.00649
1678310	1678350	0.438051	1232045	1232085	3.84044
1679570	1679610	0.361406	1233494	1233534	0.893314
1684502	1684542	0.689326	1236350	1236390	14.1519
1686360	1686400	0.926976	1243537	1243577	5.47434
1686772	1686812	1.66915	1243703	1243743	5.02519
1690690	1690730	0.989105	1247960	1248000	1.39168
1691795	1691835	0.903268	1249578	1249618	2.8156
1696216	1696256	1.31088	1250236	1250276	1.15591
1698223	1698263	0.76715	1252290	1252330	1.13763
1700012	1700052	0.564574	1254748	1254788	1.24955
1705413	1705453	0.915937	1258094	1258134	1.55382
1714890	1714930	0.874334	1258210	1258250	2.08212
1719095	1719135	0.998418	1271900	1271939	4.10564
1719415	1719455	1.15959	1272117	1272157	1.2173
1719705	1719745	0.979987	1275122	1275162	9.64667
1723005	1723045	1.09545	1275259	1275299	8.94276
1723537	1723577	0.541603	1280059	1280099	16.127
1727160	1727200	0.500316	1282313	1282353	5.87785
1728125	1728165	0.880311	1283381	1283420	1.67485
1728855	1728895	1.02141	1286269	1286309	6.63066
1729679	1729719	1.29166	1290132	1290172	2.39934
1730361	1730401	0.590885	1290338	1290378	2.37928
1735280	1735320	1.3197	1294359	1294399	0.493975
1739320	1739360	1.10221	1297194	1297233	3.34875
1740023	1740063	0.688692	1297370	1297410	1.2224
1742055	1742095	0.58923	1298765	1298805	1.43621
1745765	1745805	0.955929	1302639	1302679	7.79667
1746098	1746138	0.785268	1304911	1304951	1.95569
1746978	1747018	1.10927	1309648	1309688	1.68312
1753612	1753652	0.693568	1313217	1313257	4.95615
1754340	1754380	5.18685	1319372	1319412	14.5786
1755227	1755267	2.361	1322708	1322748	4.98133
1756547	1756587	1.35747	1324218	1324258	7.25258
1759563	1759603	1.13267	1326878	1326918	1.81887
1761525	1761565	0.332701	1328518	1328558	1.09391
1765652	1765692	2.54011	1329013	1329053	0.693303
1773760	1773800	0.477288	1329716	1329756	0.745762
1775535	1775575	1.51018	1330593	1330633	3.52236
1777735	1777775	0.501757	1331055	1331095	1.09917
1783635	1783675	0.696498	1331678	1331718	1.72913
1789703	1789743	1.60622	1332230	1332270	0.767436
1791537	1791577	0.911591	1332809	1332849	1.54878
1791873	1791913	2.10597	1333482	1333522	1.53062
1792033	1792073	2.1327	1334480	1334520	1.49794
1793055	1793095	0.625384	1342515	1342555	0.774304
1794295	1794335	0.745826	1345120	1345160	2.47991
1803090	1803130	2.98495	1348155	1348195	5.42502
1804040	1804080	1.28892	1349822	1349862	5.4429
1807854	1807894	2.48623	1350540	1350580	1.96873
1808160	1808200	1.63049	1352943	1352983	12.2936
1812610	1812650	0.76398	1353627	1353667	1.63497
1814155	1814195	0.467552	1354099	1354139	2.60425
1816735	1816775	1.23884	1356150	1356190	1.86046
1818145	1818185	0.974902	1359780	1359820	5.06688
1818377	1818417	1.13989	1361747	1361787	2.44585
1828762	1828802	0.561698	1363492	1363532	3.11181
1829260	1829300	0.517032	1364118	1364158	1.25278
1829735	1829775	0.807772	1369700	1369740	6.60206
1831998	1832038	1.23925	1369840	1369880	6.35666
1832730	1832770	0.885297	1374795	1374835	0.942546
1841260	1841300	0.685039	1375582	1375622	0.575938
1842923	1842963	2.15491	1380025	1380065	3.32625
1846633	1846673	1.2317	1381755	1381795	2.07538
1847230	1847270	4.55025	1388328	1388368	3.34395
1851433	1851473	0.929748	1390005	1390045	0.385633
1852570	1852610	2.78501	1391130	1391169	0.68991
1852867	1852907	2.63495	1391260	1391300	0.916494
1855263	1855303	2.07792	1396345	1396385	2.29286
1868135	1868175	0.516967	1399536	1399576	1.98845
1868265	1868305	0.679413	1401505	1401545	12.9597
1875735	1875775	2.34256	1406214	1406254	7.71282
1875880	1875920	1.03769	1406340	1406380	1.3718
1877195	1877235	0.983467	1408263	1408303	2.61729
1877332	1877372	1.78213	1408429	1408469	1.63143
1881750	1881790	0.715832	1408565	1408605	1.7268
1884365	1884405	0.825134	1411430	1411470	8.70787
1893360	1893400	1.49869	1412030	1412070	2.33623
1897230	1897270	0.409927	1413942	1413982	44.0462
1899770	1899810	0.670244	1415460	1415500	5.40789
1906622	1906662	2.39142	1418889	1418929	2.90927
1906760	1906800	1.14447	1421065	1421105	2.28745
1908485	1908525	0.429303	1421986	1422026	2.8507
1912003	1912043	1.77746	1423551	1423591	1.92954
1915205	1915245	0.685598	1425247	1425287	2.03579
1918478	1918518	0.483007	1427704	1427744	4.57754
1920519	1920559	0.410364	1434422	1434462	15.6504
1921098	1921138	0.431855	1436795	1436835	2.61813
1928415	1928455	2.97307	1440378	1440418	1.4113
1935920	1935960	6.63495	1446383	1446423	3.37978
1937076	1937116	3.94573	1450035	1450075	0.492
1938495	1938535	1.54025	1450424	1450464	0.490148
1938568	1938608	1.50199	1452275	1452315	1.79774
1940981	1941021	1.29635	1459018	1459058	4.42103
1943926	1943966	0.746813	1459641	1459679	15.2058
1944580	1944620	0.869873	1459855	1459895	4.24723
1950900	1950940	0.644559	1460687	1460727	2.92845
1952390	1952430	0.607996	1461056	1461096	1.6353
1954072	1954112	2.07351	1461550	1461590	3.55273
1958229	1958269	1.33797	1463096	1463136	1.58337
1960190	1960220	0.503193	1471260	1471300	0.943211
1963120	1963160	0.950351	1473784	1473824	13.413
1964380	1964420	0.461559	1475124	1475164	1.63593
1965055	1965095	0.418202	1475983	1476023	1.51246
1967956	1967996	3.79192	1478743	1478783	2.02474
1971040	1971080	0.811043	1479420	1479460	4.42274
1979530	1979570	0.461466	1480254	1480294	2.25312
1981275	1981315	0.512347	1483723	1483763	2.04054
1981410	1981450	0.490033	1484668	1484708	1.82369
1984980	1985020	0.406825	1487576	1487616	1.8782
1996970	1997010	2.16912	1491068	1491108	1.12373
1998600	1998640	1.16408	1492445	1492485	2.06304
1999038	1999078	0.730509	1496263	1496303	1.25072
2002523	2002563	0.551028	1501801	1501841	24.3581
2012392	2012432	0.471839	1503542	1503581	3.96019
2022260	2022300	2.19764	1505583	1505623	2.13288
2022813	2022853	1.22557	1508893	1508933	3.63018
2025635	2025675	1.10248	1509080	1509120	11.5719
2027070	2027110	0.711108	1510030	1510070	1.02924
2032430	2032470	0.953778	1510985	1511025	3.5593
2033100	2033140	2.5747	1511225	1511265	11.588
2035460	2035500	11.8775	1512360	1512399	2.29812
2035630	2035670	9.01596	1512864	1512903	1.77875
2036377	2036417	1.06884	1514669	1514709	0.511873
2038928	2038968	1.49321	1515043	1515083	0.697814
2044055	2044095	1.00575	1519330	1519370	1.5305
2046177	2046217	0.401903	1519733	1519773	2.13323
2049187	2049227	0.58639	1519827	1519867	3.82937
2049350	2049390	0.73109	1520915	1520955	7.25713
2050188	2050228	0.565449	1523410	1523450	12.5709
2053628	2053668	0.752755	1526067	1526107	9.1657
2068278	2068318	1.81904	1534931	1534971	24.5234
2068715	2068755	5.07919	1535215	1535255	4.89334
2072805	2072845	0.343545	1535476	1535516	14.1617
2079565	2079605	2.24714	1535863	1535903	22.376
2082247	2082288	6.40845	1536194	1536234	6.71197
2083231	2083271	5.29783	1538518	1538558	3.90484
2084205	2084245	3.8193	1540740	1540780	1.09387
2094053	2094093	6.55837	1542005	1542045	0.712425
2095980	2096020	6.63905	1542105	1542145	2.26993
2134150	2134190	2.27894	1547785	1547825	2.81527
2135303	2135343	0.557495	1552031	1552071	12.7293
2135880	2135920	0.586243	1555220	1555260	1.18993
2144084	2144124	1.3534	1555575	1555615	3.48995
2147373	2147408	2.52567	1559955	1559995	11.06
2149375	2149415	5.94383	1563977	1564017	2.00577
2149490	2149530	2.74871	1565051	1565091	2.71666
2157830	2157870	0.852987	1566080	1566120	1.57369
2159235	2159275	0.904755	1566253	1566293	1.5614
2160805	2160845	0.682831	1568379	1568419	1.2578
2178640	2178680	2.39884	1579930	1579970	1.39886
2208457	2208497	1.94295	1581668	1581708	2.17692
2213891	2213931	2.40166	1589550	1589590	1.98572
2224505	2224545	0.637305	1593335	1593375	1.27588
2231115	2231155	0.794804	1593870	1593910	100.831
2233580	2233620	1.21628	1595659	1595699	1.85929
2240235	2240275	0.813556	1598185	1598225	5.20044
2241978	2242018	1.95787	1598355	1598395	3.22491
2242390	2242430	0.829096	1600108	1600148	5.57338
2248224	2248258	1.26474	1603572	1603612	1.77782
2249595	2249635	1.05349	1604149	1604189	3.23273
2249698	2249738	0.788819	1610686	1610726	1.62949
2253700	2253740	0.643515	1616552	1616592	0.619183
2257126	2257166	1.76468	1619510	1619550	1.58834
2263505	2263545	0.543898	1621285	1621326	2.04414
2266505	2266545	1.37575	1622005	1622045	2.16463
2277880	2277920	0.6132	1625045	1625085	1.46309
2280183	2280223	1.98346	1626440	1626480	1.1339
2288015	2288055	0.686224	1627085	1627125	1.90418
2291175	2291215	1.64823	1627478	1627518	1.75745
2291300	2291340	2.07541	1628597	1628637	3.91893
2300374	2300414	1.53624	1631893	1631932	1.49294
2307423	2307463	1.5652	1632085	1632125	0.843585
2313475	2313515	8.35091	1644915	1644955	0.471456
2322119	2322159	1.4351	1645402	1645442	0.689678
2324444	2324484	1.17732	1645722	1645762	1.56816
2324510	2324550	1.05373	1653710	1653750	9.45816
2326344	2326384	2.15057	1655098	1655138	24.2241
2328475	2328515	1.02687	1658388	1658428	1.05982
2328620	2328660	0.849307	1660695	1660735	1.64976
2330728	2330768	4.30682	1666835	1666875	1.22117
2332078	2332118	0.996311	1669459	1669499	1.73328
2333960	2334000	1.70235	1670515	1670554	0.808549
2337707	2337747	1.68233	1673703	1673743	6.04257
2346620	2346660	0.622419	1674974	1675014	1.93901
2358095	2358135	0.453955	1676912	1676952	1.13702
2366650	2366690	0.735938	1678137	1678177	1.00607
2367145	2367185	0.565057	1678315	1678355	1.12163
2369785	2369825	0.987342	1679568	1679608	0.652442
2376370	2376411	2.1685	1679736	1679776	1.80735
2380274	2380314	2.05185	1684499	1684539	4.71877
2381260	2381300	0.923137	1686350	1686390	7.4516
2395330	2395370	1.03947	1686770	1686810	5.49301
2402557	2402597	0.743933	1688270	1688310	0.874273
2403763	2403803	2.65986	1690686	1690726	2.28681
2403878	2403918	2.67933	1691780	1691820	2.09124
2411580	2411620	1.78813	1694425	1694465	1.33016
2418680	2418720	0.558364	1695622	1695662	1.07758
2419618	2419658	0.386011	1696211	1696251	1.97788
2439625	2439665	1.88969	1698215	1698255	1.49902
2439950	2439990	1.96036	1705413	1705453	0.889071
2441445	2441485	1.30848	1711540	1711580	1.17208
2441932	2441972	1.39101	1714888	1714928	1.80756
2447103	2447143	0.420574	1719419	1719459	1.6822
2447710	2447750	1.31059	1719703	1719743	3.97971
2461045	2461085	0.945452	1723007	1723047	0.89899
2464375	2464415	0.469033	1723537	1723577	1.31627
2465315	2465355	0.528485	1727168	1727208	3.48863
2467345	2467385	0.701617	1728133	1728173	1.81571
2476396	2476436	1.59211	1728853	1728894	21.0817
2477530	2477570	0.669347	1729674	1729714	1.37972
2479660	2479700	1.07907	1730355	1730395	6.89121
2482305	2482345	0.909642	1735284	1735324	0.74174
2483510	2483550	1.50173	1740023	1740063	1.03308
2485867	2485907	3.54884	1741676	1741715	1.62207
2488574	2488614	1.76073	1741864	1741904	2.16618
2489868	2489908	0.964599	1745769	1745809	1.4116
2496725	2496765	1.38959	1746092	1746132	1.46198
2497985	2498025	1.87943	1746962	1747002	2.29139
2502052	2502092	0.463034	1747092	1747132	1.87759
2504650	2504690	0.552799	1749812	1749852	1.03372
2505805	2505845	4.00723	1753419	1753459	0.698009
2514080	2514120	0.606135	1754340	1754380	7.86043
2514315	2514355	0.863727	1755239	1755279	1.50209
2515735	2515775	0.753827	1756536	1756575	14.6252
2517287	2517327	5.80816	1759565	1759605	5.205
2518950	2518990	0.452757	1761531	1761571	3.31485
2523290	2523330	0.449694	1765655	1765695	8.21537
2528987	2529027	9.00245	1766006	1766047	2.50452
2529118	2529158	7.80426	1773761	1773801	3.2726
2531620	2531660	3.48245	1775541	1775581	4.07761
2531883	2531923	9.33671	1777730	1777770	0.60708
2532116	2532156	8.65066	1783642	1783682	2.25109
2542102	2542142	2.48586	1789700	1789740	6.11639
2543175	2543215	5.4642	1791535	1791575	0.677797
2544340	2544380	12.5427	1791873	1791913	1.77651
2548450	2548490	0.357813	1792044	1792084	3.32887
2550565	2550605	1.11797	1793058	1793098	3.37051
2551050	2551090	0.662649	1794304	1794344	4.76774
2552553	2552593	1.76129	1798607	1798647	0.986997
2554970	2555010	1.18563	1801367	1801407	1.19314
2556469	2556509	2.23124	1803036	1803076	5.74785
2558555	2558595	1.1446	1804045	1804085	1.24131
2560129	2560169	2.21543	1808160	1808200	9.24241
2560207	2560247	1.59675	1812608	1812648	5.25581
2579780	2579820	0.418456	1814122	1814162	1.37442
2585805	2585845	0.489537	1814296	1814336	1.48503
2586980	2587020	0.520665	1816744	1816784	12.1668
2596920	2596960	0.553217	1818146	1818186	2.25299
2597220	2597260	0.499535	1818379	1818419	3.64734
2597640	2597680	0.568227	1828760	1828800	2.13492
2602919	2602959	1.43177	1829255	1829295	0.826774
2604928	2604968	3.17546	1829731	1829771	1.8269
2607862	2607902	0.985295	1832001	1832041	7.76594
2610572	2610612	1.10174	1832730	1832770	3.87591
2612687	2612727	2.31011	1834335	1834375	0.778961
2613010	2613050	1.64957	1841263	1841303	2.91533
2620720	2620760	1.92481	1842926	1842966	4.0934
2622044	2622084	2.45778	1846636	1846676	1.56152
2624540	2624580	0.785108	1847238	1847278	5.21111
2626026	2626066	2.82411	1850015	1850055	1.68271
2656205	2656245	0.661238	1850894	1850934	1.851
2658485	2658525	1.16466	1850995	1851035	1.59157
2659937	2659977	2.02999	1851250	1851290	2.20561
2672716	2672756	1.16465	1852515	1852555	6.13218
2672860	2672900	0.678081	1852863	1852903	1.86767
2674170	2674210	1.26741	1855260	1855300	3.95421
2674830	2674870	2.85104	1868135	1868175	0.85085
2682782	2682822	1.87296	1868265	1868305	0.689992
2683468	2683508	3.42995	1872233	1872273	1.35725
2684316	2684356	2.02099	1875728	1875768	4.88422
2694980	2695020	6.79686	1875880	1875920	3.19753
2696586	2696626	1.4247	1877190	1877230	8.76295
2704015	2704055	1.01773	1877330	1877370	14.8539
2707828	2707868	9.71448	1880760	1880800	1.02098
2725649	2725689	1.49298	1881072	1881112	0.922024
2728560	2728600	0.876701	1881733	1881773	2.41735
2728995	2729035	1.74882	1882120	1882160	1.46324
2730490	2730530	1.65975	1884365	1884405	0.536556
2730825	2730865	2.29323	1893340	1893380	5.53719
2732970	2733010	0.820396	1897228	1897268	3.34623
2748365	2748405	0.953027	1898755	1898795	2.22668
2761996	2762036	10.0464	1899775	1899815	1.44337
2762843	2762883	5.32509	1906628	1906668	2.05917
2765164	2765204	1.64668	1906769	1906809	3.69438
2766387	2766427	1.74328	1908480	1908520	3.20351
2768835	2768875	1.08739	1910869	1910909	3.28384
2769620	2769660	3.14143	1912015	1912055	6.10213
2770944	2770984	1.86618	1915210	1915250	0.489629
2777125	2777165	2.00995	1918475	1918515	3.89564
2780201	2780241	1.9554	1920520	1920560	0.934208
2786565	2786605	1.02102	1921105	1921145	0.769058
2788590	2788630	1.29115	1928418	1928458	4.95648
2789109	2789149	1.47436	1930831	1930871	1.10566
2792585	2792625	4.09945	1931930	1931970	1.95394
2801793	2801833	12.782	1933528	1933568	4.59302
2804786	2804826	1.62657	1935054	1935094	1.32806
2806579	2806619	1.57443	1935921	1935961	24.7541
2807462	2807502	6.57804	1937068	1937108	5.76844
2807636	2807676	3.93177	1938489	1938529	3.03405
2808071	2808111	3.88018	1938560	1938600	4.39211
2812575	2812615	3.42765	1940968	1941008	2.10049
2812908	2812948	4.81786	1943918	1943958	2.8479
2816930	2816970	5.33303	1944500	1944541	1.78615
2818601	2818641	1.91585	1947280	1947320	1.14138
2822195	2822235	1.88707	1948544	1948584	3.02873
2825005	2825045	1.55934	1952396	1952436	1.42003
2825507	2825547	1.95942	1954082	1954122	4.22662
2826299	2826339	2.32539	1954697	1954737	2.48872
2826403	2826443	2.82924	1955445	1955485	2.47133
2843918	2843958	9.17371	1958255	1958295	3.73878
2851435	2851475	0.667452	1960192	1960232	2.83919
2852355	2852395	0.71769	1963128	1963168	2.11512
2868635	2868675	1.18816	1967969	1968009	7.01629
2869613	2869653	1.45234	1970018	1970058	1.38305
2874485	2874525	0.553476	1971035	1971075	3.69231
2876065	2876105	0.373088	1975635	1975675	0.609329
2881365	2881405	0.699479	1979530	1979570	0.618581
2882800	2882840	0.968562	1981274	1981314	0.701795
2886017	2886057	3.17265	1986820	1986860	1.4327
2888119	2888159	2.93143	1987372	1987412	2.10867
2888668	2888708	2.65325	1990696	1990736	1.60619
2892228	2892268	1.17042	1996972	1997012	14.3223
2901440	2901480	0.796583	1998600	1998640	3.68793
2905025	2905065	0.820238	1999037	1999077	6.17859
2905422	2905462	1.63133	2002522	2002562	3.39242
2910455	2910495	1.54538	2004733	2004774	1.42576
2912210	2912250	0.798346	2007021	2007061	0.830733
2915710	2915750	0.739692	2010708	2010748	1.79229
2928326	2928366	2.42699	2011435	2011475	1.94113
2929212	2929252	1.65158	2012385	2012425	5.31494
2929560	2929600	4.01141	2022253	2022293	8.75001
2947650	2947690	3.17791	2022811	2022851	5.80462
2951782	2951822	4.29062	2025644	2025684	8.01153
2955875	2955915	1.15634	2027078	2027118	1.10969
2961078	2961118	0.56533	2028783	2028823	0.871305
2969558	2969598	1.57281	2029347	2029387	1.36613
2969960	2970000	4.51298	2029990	2030030	1.60597
2970669	2970709	8.11708	2032421	2032461	1.31512
2971160	2971200	2.12387	2033100	2033140	11.2857
2974161	2974201	1.16723	2035703	2035743	23.2833
2974740	2974780	0.795424	2036370	2036410	3.1816
2975944	2975984	1.25876	2038002	2038042	1.38106
2976525	2976565	0.918664	2038920	2038960	4.13392
2999623	2999663	1.08944	2039305	2039345	2.26695
2999744	2999784	1.48747	2040690	2040730	1.56214
3003660	3003700	0.719368	2044050	2044090	2.45012
3006305	3006345	0.643893	2044237	2044277	3.21871
3010855	3010895	0.988755	2045472	2045512	1.00053
3014470	3014510	1.74457	2046170	2046210	0.891474
3017270	3017310	1.79778	2047600	2047639	0.843819
3017777	3017817	0.952263	2048172	2048212	1.65721
3021995	3022035	1.00624	2049347	2049387	2.77636
3023755	3023795	1.9638	2050180	2050220	3.52715
3024446	3024486	6.36793	2050473	2050513	1.70744
3026246	3026286	2.46176	2053615	2053655	3.82816
3027195	3027235	0.77921	2056335	2056375	3.66341
3028155	3028195	0.639852	2056447	2056487	2.40988
3043215	3043255	0.869196	2068710	2068750	13.0267
3044280	3044320	0.827345	2070505	2070545	1.40008
3045190	3045230	1.21663	2072803	2072843	0.82023
3047295	3047335	1.19925	2076576	2076616	1.40816
3048720	3048760	0.515692	2077053	2077093	1.00954
3049940	3049980	0.868948	2079565	2079605	2.88839
3050085	3050125	0.60603	2082240	2082280	13.1659
3061785	3061825	0.442395	2083224	2083264	23.1792
3067028	3067068	5.76212	2084214	2084254	9.32007
3072195	3072235	2.20909	2088575	2088615	1.14964
3075318	3075358	2.28005	2092773	2092813	1.53359
3092663	3092703	6.69791	2093332	2093372	4.88239
3097065	3097105	1.34204	2093741	2093781	1.63345
3097230	3097270	1.85126	2094215	2094255	15.6372
3099275	3099315	1.59241	2095979	2096019	31.2937
3099580	3099620	2.00133	2133988	2134028	2.64071
3100411	3100451	3.6112	2134155	2134195	7.39803
3101416	3101456	1.65758	2135305	2135345	2.3498
3102432	3102472	2.91544	2135883	2135923	0.728113
3117040	3117080	12.9917	2141040	2141080	1.63202
3117561	3117601	3.12037	2144090	2144130	5.00989
3134755	3134795	0.765723	2147368	2147408	24.0485
3135250	3135290	0.782056	2149380	2149420	29.5047
3141043	3141083	3.63449	2157837	2157877	2.82104
3142645	3142685	1.17953	2158854	2158894	1.90489
3142793	3142833	1.31143	2159227	2159267	2.89249
3159755	3159795	1.24138	2160805	2160845	2.06017
3162705	3162745	2.8742	2161740	2161780	0.905882
3163307	3163347	1.26399	2162137	2162177	0.829249
3164210	3164250	1.05254	2164845	2164885	1.51831
3170055	3170095	0.816828	2166395	2166435	1.96984
3170575	3170615	0.770634	2167428	2167468	0.863286
3173955	3173995	2.60694	2169253	2169293	2.29524
3175697	3175737	0.572209	2172380	2172420	1.01879
3182825	3182865	0.632863	2172945	2172985	1.36693
3184060	3184100	4.14104	2174377	2174417	2.73874
3187256	3187296	1.59243	2174718	2174758	1.70027
3187595	3187635	0.898468	2175235	2175275	1.48539
3193340	3193380	1.18286	2176665	2176705	2.75949
3194928	3194968	1.26718	2178726	2178766	15.955
3195789	3195829	1.42971	2179850	2179890	3.30553
3197488	3197528	5.75881	2185438	2185478	0.979396
3198334	3198374	1.10383	2207505	2207545	1.71222
3198530	3198570	0.947409	2208240	2208280	3.02212
3201870	3201910	2.22525	2208468	2208508	4.03303
3205383	3205423	2.07728	2212359	2212399	1.28923
3206680	3206720	1.11146	2213886	2213926	10.2713
3208700	3208740	1.11618	2221408	2221448	2.36996
3209255	3209295	0.664163	2224500	2224540	1.17456
3216765	3216805	1.46716	2229598	2229639	2.79115
3221580	3221620	3.81108	2231115	2231156	5.34152
3222073	3222113	6.46999	2233580	2233619	0.835854
3222933	3222973	9.94814	2235824	2235865	0.614678
3224541	3224581	6.99314	2241971	2242009	2.87148
3229465	3229505	0.794657	2242393	2242433	1.06432
3232071	3232111	1.71975	2248219	2248259	1.36146
3233050	3233090	1.3838	2249595	2249635	5.46023
3238446	3238486	1.25404	2249698	2249738	4.54968
3238585	3238625	1.08316	2251495	2251535	4.26535
3240515	3240555	1.64318	2252001	2252041	1.00982
3246887	3246927	1.03847	2252863	2252903	4.48057
3247863	3247903	2.15356	2253702	2253742	2.71948
3251373	3251413	4.16009	2256150	2256190	1.97302
3251539	3251579	7.57872	2257134	2257173	2.81502
3256105	3256145	0.647165	2263504	2263545	10.4822
3257312	3257352	1.08819	2266504	2266543	1.24373
3276120	3276160	6.07924	2268808	2268848	1.49734
3291765	3291805	0.656901	2271682	2271722	1.18854
3301710	3301750	0.649122	2276657	2276697	0.525788
3302075	3302115	0.692888	2280187	2280227	3.43871
3302235	3302275	1.22223	2288017	2288057	2.53813
3303430	3303470	1.12868	2291166	2291206	2.85122
3304440	3304480	0.544161	2291395	2291435	3.61407
3309715	3309755	2.2331	2291920	2291960	5.0316
3316773	3316813	1.39742	2293710	2293750	1.3418
3317571	3317611	2.2879	2298672	2298712	3.09618
3320754	3320794	2.89647	2300370	2300410	10.5192
3320955	3320995	1.04555	2301560	2301600	3.07802
3322266	3322306	0.881884	2307432	2307472	2.6722
3323849	3323889	1.32798	2310154	2310194	1.43108
3328460	3328500	1.31004	2310679	2310719	2.50274
3331135	3331175	0.610374	2311484	2311524	1.32756
3333150	3333190	0.732866	2312506	2312546	2.80032
3336755	3336795	0.670021	2313589	2313629	13.0273
3339224	3339264	1.26382	2314503	2314543	3.07189
3340030	3340070	0.523581	2322230	2322270	3.33051
3347360	3347400	0.89998	2324440	2324480	3.58732
3348360	3348400	2.00928	2326340	2326380	20.6951
3348442	3348482	2.18455	2328620	2328660	3.73197
3350197	3350239	1.22823	2330734	2330775	26.0629
3352950	3352990	0.696055	2332090	2332130	4.32146
3354650	3354690	0.430264	2333962	2334002	7.12783
3358535	3358575	3.13819	2334431	2334471	1.40836
3358790	3358830	3.72171	2337700	2337739	5.81803
3358897	3358937	3.17502	2343425	2343465	0.912458
3362414	3362454	4.00778	2358093	2358133	5.21906
3373891	3373931	4.77272	2359615	2359655	1.13363
3373976	3374026	9.15847	2362405	2362445	4.05343
3378980	3379020	3.99416	2366650	2366690	1.22646
3384365	3384405	0.559715	2367150	2367190	3.24499
3389510	3389550	0.832469	2373607	2373647	1.30227
3392055	3392095	7.68383	2376363	2376403	12.2298
3392191	3392231	5.06182	2380275	2380315	2.7715
3393410	3393450	0.570249	2381260	2381300	1.66701
3394997	3395037	2.46334	2386315	2386355	2.95138
3397785	3397825	0.664676	2399427	2399467	0.776744
3399550	3399590	0.51525	2402560	2402600	1.93215
3415160	3415200	1.0093	2403758	2403798	3.85697
3431430	3431470	0.867244	2403878	2403918	5.35298
3433322	3433362	1.69186	2411578	2411618	7.86463
3440060	3440100	0.66101	2418677	2418717	5.91616
3448169	3448209	4.0297	2419130	2419170	3.52636
3448885	3448925	7.2274	2420040	2420080	1.94513
3451444	3451484	1.34	2439620	2439660	4.80921
3451978	3452018	3.48147	2439775	2439815	8.8365
3458622	3458662	18.3529	2439950	2439990	14.4865
3458845	3458885	4.13346	2441430	2441470	2.27156
3461487	3461527	1.38637	2441933	2441973	4.45578
3462248	3462288	7.67032	2447100	2447140	0.929321
3463980	3464020	0.830145	2447706	2447746	3.95688
3466641	3466681	1.24655	2448120	2448160	1.7897
3467400	3467440	5.68134	2458986	2459026	4.68685
3468519	3468559	3.60124	2459570	2459610	1.79601
3473149	3473189	8.56508	2460276	2460316	0.965523
3479895	3479935	1.04835	2461035	2461075	9.51032
3480770	3480810	0.882542	2465407	2465447	2.31799
3481916	3481956	0.707574	2467340	2467380	2.55395
3486205	3486245	1.01811	2467702	2467742	4.73901
3490367	3490407	2.73049	2476397	2476437	4.10074
3493850	3493890	7.50865	2477533	2477573	3.38358
3494298	3494338	9.29791	2479665	2479705	5.85032
3501793	3501833	2.63324	2480296	2480336	2.65491
3509948	3509988	2.00666	2483503	2483543	6.44726
3511320	3511360	7.51035	2485870	2485910	22.4684
3513380	3513420	6.87653	2486455	2486495	1.48009
3514788	3514828	1.97224	2488569	2488609	4.95694
3527774	3527814	1.3728	2489863	2489903	2.67825
3527989	3528029	1.95802	2496607	2496647	2.32051
3533215	3533255	0.696504	2496808	2496848	1.4492
3541335	3541375	0.972237	2497988	2498028	26.869
3544578	3544628	3.43169	2502322	2502362	2.24082
3546920	3546960	0.518659	2504580	2504620	1.46127
3555216	3555256	1.6108	2505800	2505840	8.72909
3570090	3570130	8.77127	2514306	2514346	5.09784
3572074	3572114	11.9999	2515722	2515762	1.72075
3575000	3575040	2.0795	2517275	2517315	8.92005
3575830	3575870	0.918368	2518947	2518987	1.55834
3576881	3576921	1.76202	2523284	2523324	1.53446
3581244	3581284	2.3378	2524955	2524996	2.06104
3585800	3585840	5.77805	2525253	2525293	1.93697
3591463	3591513	9.57191	2525695	2525735	2.95114
3596570	3596610	19.4476	2528760	2528800	2.10989
3596678	3596718	9.96342	2528973	2529013	5.32831
3598120	3598160	6.33658	2529118	2529158	19.5407
3602763	3602803	9.63335	2531613	2531653	9.10301
3605943	3605983	2.03392	2531818	2531858	30.4927
3606945	3606985	1.06402	2532099	2532140	3.96713
3609753	3609793	1.18854	2542097	2542136	13.7471
3611920	3611960	1.05337	2543187	2543228	11.1578
3612600	3612639	1.33126	2544335	2544375	26.8859
3615070	3615110	1.90349	2546296	2546336	2.61147
3615448	3615488	2.49498	2548465	2548505	0.959839
3619690	3619730	0.737024	2550570	2550610	1.68234
3631505	3631545	0.463	2551059	2551099	5.4718
3635598	3635638	0.455532	2552593	2552633	2.61587
3642843	3642883	4.27567	2554965	2555005	1.54248
3649868	3649908	3.38292	2556443	2556482	7.88989
3650026	3650066	4.79775	2558550	2558590	0.950022
3652815	3652855	1.05009	2560125	2560165	11.8323
3656620	3656660	0.531971	2579770	2579810	0.809019
3660160	3660200	1.0048	2582366	2582406	0.589144
3660675	3660715	1.09894	2585805	2585845	1.94681
3663756	3663804	2.29949	2587660	2587700	1.23421
3669404	3669444	1.42735	2593548	2593588	0.967682
3670220	3670260	1.19016	2597635	2597675	7.71302
3676813	3676862	3.09907	2602925	2602965	5.81855
3680243	3680283	0.978814	2604928	2604968	15.974
3684712	3684752	1.12745	2607862	2607902	3.26505
3684820	3684860	0.752964	2610572	2610612	7.11493
3709770	3709810	2.05094	2612695	2612735	20.6979
3712085	3712125	0.583067	2613018	2613058	3.63125
3713177	3713217	1.35216	2614068	2614108	1.72283
3715474	3715514	3.79597	2614835	2614875	1.4489
3718560	3718600	0.741663	2615800	2615840	1.50239
3722290	3722330	0.450314	2620726	2620766	2.0007
3728525	3728565	0.76367	2622036	2622077	2.53939
3733651	3733691	2.54067	2624540	2624580	1.8589
3735685	3735725	1.28675	2626022	2626062	34.2416
3736810	3736850	3.2321	2656189	2656229	1.66631
3736993	3737033	7.66191	2658479	2658519	5.30633
3740252	3740292	0.971106	2659930	2659970	8.50289
3741660	3741700	0.70171	2660525	2660565	1.69394
3742400	3742440	0.51446	2662900	2662940	1.55367
3747608	3747648	1.42903	2672715	2672755	2.97303
3749445	3749485	0.653034	2674825	2674865	12.4285
3750626	3750666	1.33719	2683470	2683510	4.78315
3760572	3760612	1.51593	2684387	2684427	11.1791
3760716	3760756	2.4235	2693499	2693539	1.6764
3766019	3766059	2.41271	2694978	2695018	9.86492
3767600	3767640	0.878551	2696590	2696630	4.10415
3772230	3772270	0.875547	2704010	2704050	6.96694
3783008	3783048	4.07971	2707814	2707854	16.945
3790187	3790227	0.542139	2712165	2712205	3.2965
3804545	3804585	2.60672	2712320	2712360	1.75543
3808313	3808353	5.26076	2719107	2719146	1.86578
3816180	3816220	2.50296	2721640	2721680	3.15647
3819200	3819240	0.744686	2724107	2724147	1.73019
3820450	3820490	7.67037	2725639	2725679	8.35713
3822390	3822430	0.618248	2728659	2728699	2.95844
3823700	3823740	0.774221	2729007	2729047	8.10997
3825965	3826005	0.46998	2730816	2730856	3.2385
3835455	3835495	0.802049	2732582	2732622	2.99441
3836256	3836296	11.494	2732972	2733012	2.12078
3837664	3837704	0.681734	2743047	2743087	1.75647
3838487	3838527	1.263	2748287	2748327	2.83696
3839365	3839405	0.62051	2760300	2760340	1.6649
3842783	3842823	2.14093	2762011	2762051	154.626
3850265	3850305	3.33701	2762844	2762884	11.8312
3852683	3852723	1.31862	2765160	2765200	2.84961
3857415	3857455	0.80115	2765508	2765548	1.36871
3874795	3874835	1.00179	2766080	2766120	2.88622
3879600	3879640	0.933226	2766384	2766424	3.06284
3895031	3895071	1.17771	2768832	2768872	4.15316
3897345	3897385	1.28319	2769619	2769659	2.23248
3899100	3899140	1.86919	2779005	2779045	2.05314
3905252	3905292	2.49487	2780204	2780244	3.5751
3911673	3911713	2.67924	2780382	2780422	1.91439
3919023	3919063	1.22043	2782785	2782825	1.49797
3922055	3922095	2.81318	2782876	2782916	2.69373
3922310	3922350	5.29885	2786565	2786605	1.46324
3922589	3922629	6.25032	2788590	2788630	2.37258
3923480	3923520	0.812149	2789110	2789150	12.9884
3925226	3925266	1.31574	2792584	2792624	45.3171
3927475	3927515	1.02288	2795670	2795710	1.08232
3933040	3933080	1.02924	2800401	2800441	3.36109
3933731	3933771	1.9369	2801793	2801833	29.7917
3934150	3934190	1.94724	2804786	2804826	5.71963
3941210	3941250	3.28798	2806579	2806619	9.91231
3942735	3942775	0.932634	2807468	2807508	13.2403
3948545	3948585	1.15059	2807636	2807676	5.9839
3949936	3949976	1.22858	2808080	2808120	16.4523
3951680	3951720	0.877411	2810239	2810279	0.898925
3959116	3959156	2.79341	2812562	2812602	8.6763
3961220	3961260	0.616522	2812927	2812967	2.64025
3963347	3963387	0.781258	2816935	2816975	45.99
3965444	3965483	4.93513	2818593	2818633	10.4526
3975505	3975545	0.630841	2818680	2818720	9.44147
3978595	3978635	0.877341	2822193	2822233	2.16882
3978755	3978795	0.663303	2825020	2825060	7.8362
3979540	3979580	0.900815	2826307	2826347	2.58806
3982955	3982995	0.708211	2826416	2826456	5.54198
3984680	3984720	0.936111	2843930	2843970	16.9494
3993450	3993490	0.483823	2850927	2850967	1.8509
3997816	3997856	7.6621	2851428	2851468	1.4302
3998073	3998113	8.89324	2852349	2852389	0.946263
4007275	4007315	0.639505	2853976	2854016	1.62006
4010407	4010447	7.94212	2868631	2868671	2.34834
4041290	4041330	2.03845	2869300	2869340	2.7821
4041955	4041995	0.953397	2869605	2869645	3.78205
4045287	4045327	5.00201	2874505	2874545	0.779842
4045567	4045607	12.4713	2876067	2876107	2.54367
4051119	4051159	5.14008	2877840	2877880	1.16517
4053335	4053375	0.963285	2880448	2880488	2.42429
4054690	4054730	0.888916	2881363	2881403	5.37004
4056080	4056120	0.935228	2882645	2882685	2.8336
4059080	4059120	1.03892	2882808	2882848	2.51137
4059220	4059260	0.729138	2885867	2885907	4.31505
4072420	4072460	1.64515	2886039	2886079	3.09285
4080620	4080660	2.76556	2888109	2888149	6.24841
4084624	4084664	2.4862	2888663	2888703	3.66848
4085264	4085304	3.75792	2892323	2892363	3.92685
4091520	4091560	0.728785	2899855	2899895	1.09947
4099817	4099857	8.67147	2901442	2901482	1.27773
4099969	4100009	24.8128	2905092	2905132	1.73886
4101984	4102024	9.70819	2910374	2910414	6.31063
4105341	4105381	13.062	2923322	2923362	4.87953
4108686	4108726	17.5712	2925842	2925882	0.894698
4117289	4117329	2.07636	2928326	2928366	6.83014
4124681	4124722	4.75112	2929214	2929254	17.3032
4125299	4125339	9.85426	2929560	2929600	15.2172
4127027	4127067	2.69304	2934460	2934500	0.935897
4137075	4137115	0.754589	2942727	2942767	1.69842
4140883	4140923	11.6098	2946131	2946170	0.802756
4141124	4141164	11.349	2947653	2947693	3.5831
4141611	4141651	3.56117	2949706	2949746	1.21622
4146204	4146244	3.98988	2951787	2951827	3.26508
4150870	4150910	0.608727	2955878	2955918	3.16276
4155392	4155432	1.01419	2958852	2958893	1.59838
4157922	4157963	2.55363	2960703	2960743	1.8376
4158040	4158080	3.18737	2961089	2961130	1.91767
4160950	4160990	0.88981	2968785	2968825	3.61047
4161570	4161610	0.883345	2969556	2969596	3.57942
4162440	4162480	0.396903	2970669	2970709	29.5842
4165770	4165810	1.93515	2971159	2971199	2.86577
4167730	4167770	0.88114	2974161	2974201	8.80023
4169570	4169610	5.4801	2975944	2975984	1.35312
4169780	4169820	2.0653	2978080	2978120	1.19956
4183565	4183605	1.50144	2990069	2990109	0.625592
4191645	4191685	0.744765	3006313	3006353	2.02156
4195856	4195896	25.8029	3009709	3009749	2.9841
4197833	4197873	9.65204	3010849	3010889	3.13335
4203155	4203195	2.59666	3014470	3014510	21.0967
4205771	4205811	2.47047	3017274	3017314	4.32038
4209059	4209099	12.1391	3018013	3018053	1.70716
4210139	4210179	4.98615	3021992	3022032	5.47961
4212740	4212780	1.05585	3023758	3023798	4.5308
4217100	4217140	1.39392	3024440	3024480	15.8625
4217337	4217377	3.03714	3026250	3026290	5.10618
4228500	4228540	0.472572	3032222	3032262	1.65123
4235710	4235750	0.530372	3043213	3043253	1.89145
4236700	4236740	0.69669	3044278	3044318	1.34813
4243330	4243370	0.645887	3045200	3045240	3.87076
4247927	4247967	3.43818	3046792	3046832	1.74697
4250071	4250111	1.5446	3047305	3047345	1.33681
4252770	4252810	1.37622	3049940	3049980	3.38214
4261710	4261750	0.372174	3050090	3050130	3.31758
4266470	4266510	2.72516	3061670	3061710	0.673359
4270543	4270583	1.8606	3067034	3067074	15.9553
4278780	4278820	0.677334	3071842	3071882	1.68385
4279795	4279835	0.690841	3075321	3075361	12.3592
4283490	4283530	1.15039	3075505	3075545	1.76165
4289635	4289675	1.88477	3092644	3092684	23.4639
4292750	4292790	0.833978	3092891	3092932	3.71435
4297040	4297080	3.5891	3097060	3097100	10.2003
4298067	4298107	2.00305	3097230	3097270	9.37578
4299764	4299804	1.78012	3099575	3099615	5.7706
4301056	4301096	2.79392	3100411	3100451	13.1779
4302105	4302145	0.92961	3101418	3101458	1.95218
4303245	4303285	0.54605	3102431	3102471	3.97924
4305611	4305651	4.94159	3102730	3102770	2.03608
4306710	4306750	0.476498	3106265	3106305	2.10111
4309550	4309590	3.14316	3115531	3115571	1.20918
4309661	4309701	2.76874	3117032	3117072	22.2789
4318445	4318485	10.6691	3117563	3117603	27.0677
4338043	4338083	2.18553	3117839	3117879	3.27046
4339437	4339477	1.3955	3131235	3131275	1.83866
4343025	4343065	0.817347	3131941	3131981	2.37272
4345390	4345430	0.789203	3134754	3134794	2.69051
4345529	4345569	1.39499	3135922	3135962	1.59259
4349850	4349890	1.41083	3139795	3139835	1.14187
4350934	4350974	27.9629	3141043	3141083	21.8987
4356360	4356400	4.78505	3142645	3142685	10.7962
4360013	4360053	8.02518	3159749	3159789	8.24411
4362999	4363039	9.93047	3162706	3162746	4.02019
4364263	4364303	10.4082	3163319	3163359	3.17993
4365645	4365685	7.11797	3164218	3164258	7.14105
4375108	4375148	0.948346	3170045	3170085	5.29175
4375292	4375332	1.16394	3170577	3170617	2.08887
4376306	4376346	2.79677	3171633	3171673	2.44891
4382421	4382461	1.41107	3173958	3173998	4.31172
4384105	4384145	0.85497	3175690	3175730	3.00508
4386589	4386629	1.69045	3177397	3177437	2.02392
4388205	4388245	0.403618	3182828	3182868	5.15806
4394501	4394541	16.7943	3184125	3184165	23.5327
4400780	4400820	1.54307	3187258	3187298	2.93246
4408291	4408331	1.42838	3187595	3187635	1.51661
4424810	4424850	1.23361	3192709	3192749	2.21543
4426375	4426415	0.581347	3193340	3193380	2.49403
4427220	4427260	0.809763	3194928	3194968	8.66087
4439873	4439912	6.65034	3195773	3195813	3.38803
4454659	4454699	1.48125	3197488	3197528	36.6765
4459201	4459241	2.09355	3198334	3198374	2.58494
4462331	4462371	2.07361	3201865	3201905	15.4011
4463910	4463950	1.07158	3205386	3205426	1.31692
4465440	4465480	0.757959	3206678	3206718	1.42112
4466545	4466585	0.47486	3208689	3208729	1.25487
4469259	4469299	0.760356	3209250	3209290	1.4817
4471460	4471500	0.571405	3216769	3216809	1.529
4471910	4471950	0.464627	3221581	3221621	10.1411
4476070	4476122	2.53667	3221658	3221698	10.9456
4476220	4476273	5.63268	3221861	3221900	6.91032
4483220	4483260	0.682357	3222079	3222119	14.0828
4483710	4483750	1.27907	3222938	3222979	33.919
4484457	4484497	0.701191	3224546	3224586	16.4166
4488190	4488230	0.775919	3225445	3225485	1.51214
4495615	4495655	0.755435	3229470	3229510	3.73295
4496855	4496895	0.792215	3232072	3232112	2.15158
4501923	4501963	3.16104	3232940	3232980	2.17314
4504990	4505030	0.430577	3233194	3233234	1.63644
4505980	4506020	1.98682	3238443	3238483	2.60648
4510270	4510310	0.642912	3238594	3238634	2.51674
4522725	4522765	0.517043	3240507	3240547	3.0965
4525175	4525215	0.742202	3242501	3242541	1.67571
4527535	4527575	0.669869	3246882	3246922	5.63224
4530765	4530805	0.5523	3247633	3247672	5.11341
4532499	4532539	1.65689	3247914	3247954	2.2003
4536027	4536067	1.29586	3251373	3251413	17.6801
4548910	4548950	0.797875	3251539	3251579	33.9292
4551529	4551569	1.31556	3254800	3254840	1.66348
4559172	4559212	2.7004	3256111	3256151	5.32214
4559995	4560035	0.855461	3257316	3257356	10.7171
4562510	4562550	0.615016	3258052	3258092	2.15713
4564355	4564395	0.701047	3259824	3259864	2.15002
4566618	4566658	8.02711	3260889	3260929	0.880122
4572652	4572692	10.6936	3266261	3266301	1.97172
4574680	4574720	7.03331	3268540	3268580	3.38534
4576943	4576983	1.28975	3271587	3271627	1.28487
4579543	4579583	1.44933	3275273	3275313	2.77347
4580210	4580250	0.928048	3276120	3276160	24.6481
4581404	4581444	4.12164	3278349	3278389	1.1817
4585650	4585690	0.576282	3284025	3284065	1.97437
4594700	4594740	0.97079	3286706	3286746	1.16579
4596350	4596390	13.7581	3287909	3287949	1.41746
4596590	4596630	13.7492	3289492	3289532	1.52542
4596840	4596880	13.3848	3291422	3291462	1.82962
4598380	4598420	1.10912	3291757	3291797	1.78089
4603672	4603712	2.06143	3299700	3299740	2.07936
4604970	4605010	1.44436	3301712	3301752	2.25978
4605190	4605230	1.52064	3302251	3302291	4.0463
4609044	4609084	7.43018	3304263	3304303	1.25569
4610432	4610472	4.24372	3309715	3309755	22.6843
4616627	4616667	0.52093	3313609	3313649	1.60217
4630404	4630444	4.82597	3316004	3316044	0.575325
4633788	4633828	1.66002	3316770	3316810	2.69653
4641085	4641125	0.439414	3317590	3317630	5.24086
4645096	4645136	2.66144	3320748	3320788	8.75593
4645897	4645937	2.18067	3320952	3320992	1.9738
4651320	4651360	0.962631	3322255	3322295	1.18322
4656510	4656550	0.733507	3323753	3323793	1.50468
4658490	4658530	0.535418	3325520	3325560	1.53313
4660290	4660330	0.433071	3326286	3326326	3.55157
4660802	4660842	1.08047	3328465	3328505	2.44678
4670020	4670060	0.675543	3331140	3331180	5.07543
4681740	4681780	0.912663	3333165	3333205	5.85036
4683150	4683190	0.710513	3335930	3335970	1.3806
4699404	4699444	4.73402	3336750	3336790	4.74916
4699620	4699660	4.24523	3339230	3339270	23.7739
4705045	4705085	3.63041	3340660	3340700	1.41815
4712865	4712905	1.07998	3342876	3342916	0.788737
4714263	4714303	1.17668	3343490	3343530	1.1013
4715505	4715545	0.855856	3345340	3345380	1.22083
4716445	4716485	0.967735	3347360	3347400	4.67347
4719950	4719990	2.22495	3348443	3348483	1.82691
4729075	4729115	0.741959	3348524	3348564	1.97197
4730982	4731022	8.30764	3350208	3350248	2.48248
4743141	4743181	1.20492	3352407	3352447	1.61383
4751865	4751905	0.659727	3356238	3356278	3.13377
4753430	4753470	3.76198	3356530	3356570	1.54493
4755837	4755877	0.656627	3358783	3358823	14.5799
4755985	4756025	0.872989	3360429	3360469	0.973999
4761000	4761040	1.16825	3362409	3362449	22.3487
4762988	4763028	4.65043	3364000	3364040	0.866956
4768890	4768930	0.590253	3368333	3368373	3.20477
4770380	4770420	0.53817	3371890	3371930	1.47191
4773505	4773545	0.586178	3373884	3373924	22.4836
4777355	4777395	0.661478	3373999	3374040	44.2801
4784325	4784365	0.513913	3378989	3379029	33.3381
4785585	4785625	0.542336	3389515	3389555	5.13474
4789781	4789821	1.71992	3392055	3392095	46.1336
4796181	4796221	0.501718	3395014	3395054	24.0363
4797470	4797510	0.406971	3396230	3396270	1.14408
4802018	4802058	0.74696	3397780	3397820	2.72608
4804085	4804125	0.879761	3399550	3399590	1.24106
4808008	4808048	1.04723	3400913	3400953	1.52911
4808955	4808995	1.06702	3415153	3415193	5.10041
4810211	4810251	3.45929	3422303	3422343	0.831793
4810934	4810974	7.12773	3427165	3427205	4.58925
4823655	4823695	3.46774	3433323	3433362	15.7644
4826500	4826540	0.7522	3440065	3440105	1.71538
4827360	4827400	0.624681	3448892	3448932	20.4201
4830020	4830060	0.702802	3451507	3451547	2.97215
4833163	4833203	0.54268	3451978	3452018	23.8576
4835680	4835720	0.800763	3458622	3458662	72.744
4838855	4838895	1.6514	3458845	3458885	5.92352
4840980	4841020	1.09163	3461487	3461527	6.1728
4843554	4843594	2.9263	3462249	3462289	43.7327
4853464	4853503	1.17032	3463971	3464011	1.97178
4854430	4854480	0.688428	3466643	3466683	2.2374
4855290	4855322	1.50652	3467437	3467477	13.6426
4856562	4856602	2.71255	3467858	3467898	3.2706
p:82569	p:82594	4.91458	3468519	3468559	2.53972
p:87212	p:87225	0.758567	3468615	3468655	2.8521
p:90188	p:90206	1.97672	3473098	3473138	19.1264
p:93310	p:93329	1.081	3473420	3473460	16.3514
			3476477	3476517	3.7605
			3479794	3479834	3.86481
			3479900	3479940	4.4011
			3480399	3480440	3.17566
			3480781	3480821	1.41771
			3481916	3481956	4.34835
			3484370	3484410	3.25094
			3486370	3486410	5.05689
			3488059	3488099	2.55861
			3488422	3488462	2.68946
			3490370	3490410	18.8498
			3492820	3492860	1.20629
			3493850	3493890	69.1342
			3494301	3494341	45.6685
			3501789	3501829	37.1896
			3507115	3507155	2.05555
			3509941	3509981	9.36679
			3510521	3510561	2.61021
			3511321	3511361	27.905
			3513382	3513422	68.3012
			3514715	3514755	7.10211
			3514798	3514838	6.47984
			3515360	3515400	1.37182
			3516702	3516742	4.15018
			3527634	3527674	4.34684
			3527985	3528025	3.62446
			3531555	3531595	2.13214
			3532710	3532750	1.83919
			3535880	3535920	1.06927
			3541333	3541373	1.86588
			3541950	3541990	1.49887
			3544574	3544614	38.8238
			3546866	3546906	3.30637
			3548053	3548092	1.37676
			3549823	3549863	9.61818
			3552000	3552040	1.47696
			3555225	3555265	19.6473
			3565375	3565415	2.00609
			3569924	3569964	0.806613
			3570744	3570784	3.4086
			3572068	3572108	11.5076
			3572274	3572314	40.2576
			3574733	3574773	1.42373
			3575215	3575255	2.35667
			3575820	3575860	1.706
			3576890	3576930	5.27352
			3578408	3578448	1.40132
			3581250	3581291	1.20656
			3581909	3581949	8.56515
			3585800	3585840	9.9144
			3586372	3586412	4.00232
			3589832	3589872	4.55735
			3591464	3591504	56.5666
			3591688	3591728	8.39812
			3596677	3596717	73.5904
			3598115	3598155	30.4003
			3602756	3602796	92.5448
			3604635	3604675	6.47653
			3605713	3605753	3.4468
			3605940	3605980	9.80086
			3606916	3606956	3.42028
			3607673	3607713	2.39735
			3609750	3609790	5.74088
			3611925	3611965	5.47088
			3612616	3612656	3.30427
			3613865	3613905	2.58193
			3615070	3615110	4.78109
			3615341	3615381	2.90289
			3615461	3615501	15.8411
			3619692	3619732	2.86204
			3621805	3621846	3.76261
			3622013	3622054	1.13148
			3631506	3631547	1.70798
			3631966	3632007	3.89805
			3638940	3638980	2.10482
			3642846	3642886	25.4483
			3646597	3646637	1.59356
			3649917	3649957	11.3045
			3650026	3650066	32.975
			3660175	3660215	1.25086
			3660664	3660704	1.92026
			3661077	3661117	1.85777
			3663775	3663815	12.0198
			3669404	3669444	2.29487
			3670221	3670262	2.52456
			3676823	3676863	7.96033
			3677365	3677405	2.75035
			3680238	3680278	1.23507
			3688130	3688170	2.89911
			3688553	3688593	3.20071
			3690365	3690405	2.21117
			3697333	3697373	1.88358
			3698742	3698782	1.13888
			3709764	3709805	14.0068
			3713175	3713215	2.04662
			3715474	3715514	28.2752
			3733635	3733675	3.49946
			3735680	3735720	6.42191
			3736829	3736869	9.31386
			3736981	3737021	12.6045
			3740258	3740298	4.34426
			3741685	3741725	2.18534
			3746755	3746795	2.78043
			3746880	3746920	3.13058
			3747615	3747655	1.52851
			3749433	3749473	3.4402
			3750633	3750673	3.8931
			3758270	3758310	3.12908
			3758452	3758492	7.17943
			3760542	3760582	4.62776
			3760725	3760765	9.06948
			3766017	3766057	0.804451
			3767102	3767142	1.81684
			3767598	3767638	1.69395
			3768225	3768265	2.06275
			3769405	3769445	1.7076
			3770910	3770950	1.38036
			3772230	3772270	2.3364
			3779075	3779115	1.01621
			3779835	3779875	2.47677
			3781630	3781670	2.60838
			3783017	3783057	35.326
			3787369	3787409	0.76726
			3790191	3790231	4.62355
			3791587	3791627	1.21523
			3804550	3804590	18.6802
			3804650	3804690	5.2953
			3808318	3808358	28.865
			3808610	3808651	3.33919
			3808930	3808970	1.22281
			3816162	3816200	6.35838
			3819202	3819242	1.50949
			3820464	3820504	55.6541
			3835458	3835498	2.98057
			3836267	3836307	52.5022
			3838470	3838510	1.5854
			3839366	3839406	3.12088
			3842778	3842818	13.4325
			3843252	3843292	1.0676
			3847955	3847995	2.34352
			3850260	3850300	13.5318
			3852681	3852721	13.5336
			3857405	3857445	3.33284
			3865641	3865681	0.554132
			3874795	3874835	1.42213
			3878062	3878102	2.7533
			3879598	3879638	1.75125
			3891143	3891183	1.73757
			3895033	3895073	2.85224
			3897335	3897375	8.13991
			3899106	3899146	2.37234
			3905262	3905302	7.25954
			3906108	3906148	1.80951
			3911672	3911712	7.84435
			3919014	3919054	4.99029
			3919301	3919341	2.65175
			3920505	3920545	3.67181
			3922575	3922615	47.8944
			3923487	3923527	2.80012
			3927403	3927443	2.69175
			3933045	3933085	1.48805
			3933731	3933771	19.5846
			3941219	3941259	38.0146
			3942728	3942768	1.41705
			3948537	3948577	9.04493
			3949936	3949976	1.65795
			3951685	3951725	1.8406
			3959113	3959153	4.48009
			3961225	3961265	1.59277
			3962141	3962181	2.47862
			3965443	3965483	10.8753
			3971267	3971307	1.19437
			3973110	3973150	3.01086
			3975500	3975540	5.23135
			3975615	3975655	3.59066
			3978600	3978640	4.9516
			3982434	3982474	2.75773
			3985249	3985289	1.70895
			3991150	3991190	1.93282
			3997811	3997851	31.521
			3998071	3998111	9.37926
			3998614	3998654	1.57004
			3999741	3999782	5.29123
			4007264	4007304	2.08139
			4010565	4010605	2.21721
			4020490	4020530	4.32516
			4028590	4028630	1.22458
			4036254	4036294	5.10993
			4041290	4041330	11.1939
			4042413	4042453	1.65834
			4045210	4045250	14.7077
			4045588	4045628	112.298
			4046347	4046387	8.40301
			4049718	4049758	5.22658
			4051140	4051180	14.9394
			4053860	4053900	1.09078
			4054693	4054733	2.15923
			4055750	4055790	2.58662
			4059084	4059124	6.63217
			4059217	4059257	1.53263
			4060762	4060802	3.0065
			4064678	4064718	2.9931
			4072424	4072464	8.17771
			4080617	4080658	12.7115
			4083805	4083845	2.60827
			4084613	4084653	18.5254
			4085269	4085309	1.35271
			4088362	4088402	3.6034
			4089392	4089431	4.65386
			4094695	4094735	2.11551
			4099817	4099857	36.9399
			4099969	4100009	89.9109
			4105300	4105340	2.70502
			4106450	4106490	2.95896
			4108690	4108730	62.8157
			4110798	4110838	1.77876
			4117292	4117332	7.58179
			4119236	4119276	1.21105
			4119720	4119760	1.57078
			4124748	4124788	16.4825
			4125354	4125394	36.9466
			4127040	4127080	2.80923
			4130405	4130445	1.92208
			4137082	4137122	1.20862
			4139360	4139400	0.699549
			4140878	4140918	47.8457
			4141634	4141674	6.52124
			4145998	4146038	4.2692
			4146206	4146246	4.84352
			4151980	4152020	1.21438
			4155392	4155432	3.07422
			4157927	4157967	21.4244
			4162530	4162570	1.038
			4165780	4165820	5.06137
			4167730	4167770	2.34363
			4169590	4169630	15.4535
			4174647	4174687	3.73182
			4174808	4174848	1.08914
			4177249	4177289	1.93827
			4183430	4183470	2.06556
			4183563	4183603	5.63189
			4186443	4186483	2.11364
			4186718	4186758	1.23085
			4191640	4191680	2.12423
			4195869	4195909	121.388
			4197790	4197830	2.75049
			4203159	4203199	20.5836
			4204243	4204283	1.40311
			4205771	4205811	29.3213
			4209059	4209099	73.1527
			4209891	4209931	1.96884
			4210151	4210191	8.75084
			4210411	4210451	2.5116
			4212742	4212782	3.11318
			4217143	4217183	3.13709
			4217348	4217388	23.4302
			4228503	4228543	1.34441
			4230721	4230761	1.57799
			4235728	4235768	0.80877
			4236701	4236742	3.96028
			4237610	4237650	1.42325
			4240399	4240439	2.83776
			4241605	4241645	1.2168
			4243323	4243363	2.73444
			4247926	4247966	3.84727
			4250067	4250107	2.14312
			4252770	4252810	1.83691
			4261706	4261746	4.20301
			4266480	4266520	4.65024
			4267176	4267217	1.0134
			4270540	4270580	3.81642
			4272510	4272550	4.64944
			4273443	4273483	2.02519
			4274545	4274585	3.51061
			4278785	4278825	3.68547
			4279805	4279845	1.2753
			4283485	4283525	13.8379
			4289634	4289674	5.28102
			4291739	4291779	1.04286
			4297056	4297096	11.2745
			4298060	4298100	5.91852
			4299121	4299161	1.23781
			4299747	4299787	7.2452
			4302109	4302149	3.34552
			4303232	4303272	1.602
			4305650	4305690	45.4901
			4306717	4306757	6.27044
			4309554	4309593	3.01028
			4309666	4309706	5.37017
			4318457	4318497	34.9645
			4333152	4333192	1.1818
			4335140	4335180	3.88906
			4338040	4338080	5.21724
			4339443	4339483	4.10402
			4339566	4339606	3.4554
			4343035	4343075	2.49099
			4345394	4345434	1.49729
			4345530	4345570	3.08501
			4346164	4346204	4.17508
			4347854	4347893	4.12936
			4350947	4350987	129.384
			4352864	4352904	2.68023
			4356638	4356678	1.2198
			4360026	4360066	57.6091
			4361820	4361860	7.17987
			4362999	4363040	87.8183
			4364278	4364318	74.2963
			4365817	4365857	2.10136
			4375108	4375148	5.86076
			4375299	4375339	2.19779
			4376315	4376355	5.86763
			4382698	4382738	6.60753
			4386592	4386632	7.29887
			4394140	4394180	3.14244
			4394495	4394535	67.125
			4400785	4400825	12.4643
			4408028	4408068	2.66992
			4408304	4408345	19.646
			4414718	4414758	1.77262
			4418651	4418690	2.55998
			4424812	4424852	3.33891
			4426386	4426426	1.37116
			4427222	4427262	2.21528
			4439871	4439911	25.8616
			4440113	4440153	2.00596
			4446142	4446182	2.29401
			4454491	4454532	1.85653
			4458613	4458653	3.02915
			4459211	4459252	4.84768
			4462320	4462360	5.91209
			4463914	4463954	14.7812
			4465440	4465480	5.11143
			4466545	4466585	2.64418
			4469259	4469299	4.74085
			4476070	4476110	11.6067
			4476235	4476275	53.9327
			4483714	4483754	15.9627
			4488185	4488225	4.54998
			4495627	4495667	7.54288
			4501928	4501968	1.94332
			4502285	4502325	1.40865
			4505980	4506021	25.1195
			4508220	4508260	2.89011
			4518746	4518786	1.87185
			4522735	4522775	1.23773
			4525183	4525223	2.13873
			4530547	4530587	1.83405
			4530772	4530812	2.46526
			4532514	4532554	7.0225
			4536032	4536072	2.72439
			4548381	4548421	1.00882
			4551530	4551570	0.866721
			4558065	4558105	1.05802
			4561904	4561944	1.63335
			4562323	4562363	0.806811
			4562522	4562562	1.02103
			4566659	4566699	24.8978
			4567234	4567274	3.09835
			4569420	4569460	1.32133
			4570792	4570832	2.23515
			4574608	4574648	3.60555
			4576945	4576985	2.27034
			4578238	4578278	1.10952
			4579557	4579598	14.1493
			4581413	4581453	37.242
			4586053	4586093	1.45579
			4594703	4594743	7.26934
			4596073	4596113	3.70726
			4596362	4596402	77.5473
			4598383	4598423	3.31417
			4599464	4599504	1.97052
			4604495	4604535	3.26872
			4609060	4609100	27.8575
			4610438	4610478	21.7578
			4616606	4616647	5.0987
			4623773	4623813	1.34415
			4630414	4630454	65.9537
			4633791	4633831	2.89538
			4641085	4641125	1.98668
			4641723	4641763	1.09624
			4642873	4642914	1.31506
			4644963	4645003	3.79517
			4645099	4645139	3.78392
			4645895	4645935	3.5007
			4646008	4646048	1.85652
			4651324	4651364	2.79956
			4651560	4651600	1.47378
			4655286	4655326	2.77728
			4656501	4656542	1.3062
			4658500	4658540	1.55197
			4660283	4660323	2.82182
			4670018	4670058	2.77614
			4681734	4681774	10.1461
			4683201	4683242	2.66697
			4699311	4699351	7.50625
			4699462	4699500	15.6953
			4705041	4705081	39.6743
			4712759	4712799	1.32868
			4715487	4715527	1.48609
			4719933	4719973	7.27283
			4722017	4722057	7.18554
			4722244	4722284	8.28243
			4727926	4727966	1.05786
			4729081	4729121	4.26265
			4730982	4731022	62.3604
			4743140	4743180	8.18189
			4751867	4751907	8.46757
			4753425	4753465	5.71701
			4755978	4756018	1.85539
			4759063	4759103	1.12007
			4760717	4760757	2.04023
			4761008	4761048	1.70899
			4762976	4763016	5.18091
			4763394	4763434	2.63303
			4767335	4767375	2.1189
			4770496	4770536	0.976388
			4773506	4773546	1.19607
			4776241	4776281	10.5205
			4777365	4777405	1.51064
			4780721	4780761	3.41654
			4784307	4784347	1.06868
			4790050	4790090	1.64953
			4796181	4796221	5.90545
			4797475	4797515	1.53781
			4802013	4802053	5.20862
			4804088	4804128	1.10351
			4808008	4808048	2.11692
			4808935	4808975	9.40635
			4810215	4810255	18.2961
			4810935	4810975	12.7057
			4812235	4812275	2.85581
			4813822	4813862	1.96342
			4823655	4823695	24.3875
			4826495	4826535	4.55893
			4827363	4827403	6.61697
			4833163	4833203	7.26985
			4838850	4838890	8.10955
			4840990	4841030	3.14591
			4841880	4841920	1.07699
			4843549	4843589	2.89962
			4843693	4843733	1.55202
			4853459	4853499	1.36143
			4854462	4854502	2.91378
			4856562	4856602	4.14259
			p:1322	p:1334	10.1105
			p:1817	p:1825	100.296
			p:4051	p:4062	7.99563
			p:8107	p:8119	2.24023
			p:9347	p:9364	23.6495
			p:14240	p:14254	7.65291
			p:15238	p:15252	2.10863
			p:17767	p:17782	5.64983
			p:19423	p:19436	1.89407
			p:25650	p:25667	43.3858
			p:31039	p:31049	3.5098
			p:37319	p:37337	3.03704
			p:38284	p:38296	4.3394
			p:39414	p:39429	2.93244
			p:43412	p:43435	2.31016
			p:55273	p:55300	11.5902
			p:61574	p:61592	6.16114
			p:82576	p:82593	4.82118
			p:90182	p:90209	1.5425
			p:92669	p:92689	2.80068

## Sheet: Table S2
TABLE S2. TPM values for transcriptome profiling of LT2 with RNA-seq
The first 2 columns, "Refseq ID" and "Locus tag", indicate its RefseqID and locus tag id for each row.(only CDS, except pseudogene, tRNA, rRNA, ncRNA and etc.)
The next 6 columns, "Gene", "Start", "End", "TPM1", "TPM2" and "Expressed", indicate its gene name, its starting/ending position, its TPM values with 2 replicates (TPM1, TPM2) and expression (TPM1>10 and TPM2>10:O; others: -) of each row, respectively.
The last column, "4/74 MEP in SalCom v2.0", indicates the genome-wide TPM value profile for each ortholog of the Salmonella Typhimurium 4/74 strain under mid-exponential phase (MEP) grown in Lenox broth, which is deposited in SalCom(Salmonella Compendium) v2.0 (http://bioinf.gen.tcd.ie/cgi-bin/salcom_v2.pl?_HL). "-" means no matched ortholog.
The right two tables indicate the numbers and percentages of expressed CDS in the LT2 genome and the expression of orthologs in 4/74 strain during mid-exponential phase(MEP) deposited in SalCom v2.0, respectively.
Refseq ID	Locus tag	Gene	Start	End	TPM1	TPM2	Expressed	4/74 MEP in SalCom v2.0
NC_003197.2	STM0001	thrL	190	255	1.9801	0	-	1245	Type	Total CDS	Expressed(TPM>10)	Percentage of expression
NC_003197.2	STM0002	thrA	325	2799	1210.82	1207.24	O	9	Chromosome(NC_003197.2)	4451	2861	64.2777
NC_003197.2	STM0003	thrB	2789	3730	1112.22	1034.69	O	29	Plasmid(NC_003277.2)	103	52	50.4854
NC_003197.2	STM0004	thrC	3722	5020	1516.32	1493.28	O	37	Total	4554	2913	63.9657
NC_003197.2	STM0005	yaaA	5114	5898	89.5659	88.3102	O	61
NC_003197.2	STM0006	yaaJ	5966	7407	13.0505	10.9035	O	27
NC_003197.2	STM0007	talB	7652	8618	1042.11	1084.36	O	460	4/74 MEP ortholog	Expressed(TPM>10)	Percentage
NC_003197.2	STM0008	mog	8718	9319	17.8011	17.8075	O	61	chromosome	2817	63.2891
NC_003197.2	STM0009	yaaH	9376	9950	33.6375	31.0728	O	57	plasmid	46	44.6602
NC_003197.2	STM0010	htgA	10092	10811	1.63358	2.77929	-	2
NC_003197.2	STM0011	yaaI	10841	11255	2.83416	2.06653	-	8	Type	Counts	Percentage
NC_003197.2	STM0012	dnaK	11579	13509	2075.96	2116.93	O	780	Co-expressed	2491	54.6992
NC_003197.2	STM0013	dnaJ	13577	14734	361.249	381.284	O	328	Co-unexpressed	1269	27.8656
NC_003197.2	STM0014	STM0014	15007	15961	12.316	15.1167	O	18	this study uniquely expressed	422	9.26658
NC_003197.2	STM0015	STM0015	16083	16432	0	0.408386	-	6	SalCom v2.0 uniquely expressed	372	8.16864
NC_003197.2	STM0016	STM0016	16493	17033	0.724693	0.792616	-	2
NC_003197.2	STM0017	STM0017	17043	17493	0.28977	0.633858	-	2
NC_003197.2	STM0018	STM0018	17860	19966	6.01641	5.83408	-	5
NC_003197.2	STM0019	STM0019	20051	23054	2.95828	3.75894	-	2
NC_003197.2	STM0020	STM0020	23335	24039	2.59519	1.41921	-	2
NC_003197.2	STM0021	bcfA	24462	25011	10.6925	12.4743	O	2
NC_003197.2	STM0022	bcfB	25105	25798	0.941544	2.26554	-	1
NC_003197.2	STM0023	bcfC	25803	28424	4.33627	4.19756	-	2
NC_003197.2	STM0024	bcfD	28410	29432	4.21569	3.9122	-	4
NC_003197.2	STM0025	bcfE	29418	29978	1.63067	0.764358	-	3
NC_003197.2	STM0026	bcfF	29977	30512	2.19436	2.13336	-	4
NC_003197.2	STM0027	bcfG	30466	31209	3.16177	2.88175	-	3
NC_003197.2	STM0028	bcfH	31270	32119	16.9123	12.9482	O	7
NC_003197.2	STM0029	STM0029	32545	33000	0.286593	0.313454	-	0
NC_003197.2	STM0030	STM0030	33357	34368	1.80791	2.8248	-	4
NC_003197.2	STM0031	STM0031	34376	34816	1.18536	2.59293	-	3
NC_003197.2	STM0032	STM0032	35331	37057	4.61602	5.46249	-	6
NC_003197.2	STM0033	STM0033	37103	38674	10.3086	10.4564	O	9
NC_003197.2	STM0034	STM0034	38773	39540	0.680658	0.186113	-	1
NC_003197.2	STM0035	STM0035	40120	41624	15.8039	12.3465	O	4
NC_003197.2	STM0036	STM0036	41717	42913	5.0222	4.77644	-	4
NC_003197.2	STM0037	STM0037	42926	44185	2.6967	3.17633	-	3
NC_003197.2	STM0038	STM0038	44305	46027	10.1636	9.87189	-	10
NC_003197.2	STM0039	nhaA	46083	47356	155.511	156.959	O	49
NC_003197.2	STM0040	nhaR	47407	48317	77.6084	76.096	O	60
NC_003197.2	STM0041	STM0041	48372	50417	13.669	12.3653	O	5
NC_003197.2	STM0042	STM0042	50451	51829	2.08492	1.96937	-	1
NC_003197.2	STM0043	rpsT	52280	52550	2200.93	2129.78	O	8082
NC_003197.2	STM0044	yaaY	52649	52864	0.605029	0	-	8
NC_003197.2	STM0045	ribF	52872	53810	179.12	169.421	O	204
NC_003197.2	STM0046	ileS	53838	56689	551.339	540.016	O	152
NC_003197.2	STM0047	lspA	56689	57189	181.552	162.621	O	298
NC_003197.2	STM0048	slpA	57328	57793	158.731	134.653	O	146
NC_003197.2	STM0049	lytB	57782	58746	162.782	164.264	O	127
NC_003197.2	STM0050	STM0050	58940	60148	20.1056	19.0344	O	23
NC_003197.2	STM0051	rihC	60151	61084	77.3764	78.5071	O	24
NC_003197.2	STM0052	STM0052	61106	61797	10.7646	11.3604	O	6
NC_003197.2	STM0053	STM0053	61794	63413	3.5495	4.58804	-	5
NC_003197.2	STM0054	STM0054	63548	64855	2.89748	2.29483	-	0
NC_003197.2	STM0055	STM0055	64862	66644	2.71194	3.20662	-	0
NC_003197.2	STM0056	STM0056	66654	66899	0	0	-	2
NC_003197.2	STM0057	STM0057	67052	68400	1.16252	0.529781	-	1
NC_003197.2	STM0058	citC2	68637	69680	2.50357	2.19058	-	1
NC_003197.2	STM0059	citD2	69703	70003	0.868348	1.89947	-	2
NC_003197.2	STM0060	citE2	69994	70869	4.17719	3.75286	-	2
NC_003197.2	STM0061	citF2	70873	72400	2.99347	3.8353	-	1
NC_003197.2	STM0062	citX2	72394	72951	4.21569	2.3054	-	2
NC_003197.2	STM0063	citG2	72923	73837	1.57109	2.18698	-	3
NC_003197.2	STM0064	dapB	74007	74838	808.936	781.676	O	48
NC_003197.2	STM0065	STM0065	75088	75435	0.375535	0	-	2
NC_003197.2	STM0066	carA	75812	77028	1179.83	1184.47	O	29
NC_003197.2	STM0067	carB	77030	80274	1309.76	1300.6	O	25
NC_003197.2	STM0068	caiF	80459	80943	17.2452	14.1461	O	18
NC_003197.2	STM0069	caiE	81020	81627	5.37361	3.76145	-	1
NC_003197.2	STM0070	caiD	81725	82523	6.54249	4.8301	-	2
NC_003197.2	STM0071	caiC	82564	84131	5.41748	6.56334	-	3
NC_003197.2	STM0072	caiB	84180	85410	9.76697	12.1919	-	3
NC_003197.2	STM0073	caiA	85509	86662	6.90803	6.56461	-	3
NC_003197.2	STM0074	caiT	86686	88216	0.597521	0.653524	-	0
NC_003197.2	STM0075	fixA	88547	89454	1.87106	1.57417	-	1
NC_003197.2	STM0076	fixB	89459	90411	2.6055	2.39975	-	1
NC_003197.2	STM0077	fixC	90450	91747	2.01366	3.30358	-	0
NC_003197.2	STM0078	fixX	91728	92031	1.28967	0.940362	-	3
NC_003197.2	STM0079	yaaU	92166	93518	5.40904	5.07087	-	6
NC_003197.2	STM0080	STM0080	93601	93837	0.551419	2.41241	-	10
NC_003197.2	STM0081	STM0081	94123	94547	31.0572	24.5512	O	11
NC_003197.2	STM0082	STM0082	94771	95069	24.9134	31.0728	O	10
NC_003197.2	STM0083	STM0083	95271	95465	0	0	-	-
NC_003197.2	STM0084	STM0084	95952	97848	11.1603	11.0008	O	8
NC_003197.2	STM0085	yabF	98245	98785	15.4601	15.3239	O	5
NC_003197.2	STM0086	kefC	98765	100640	15.674	15.3145	O	5
NC_003197.2	STM0087	folA	100826	101318	95.9603	89.2982	O	132
NC_003197.2	STM0088	apaH	101424	102272	75.5795	80.9797	O	64
NC_003197.2	STM0089	apaG	102283	102674	94.3475	79.1248	O	137
NC_003197.2	STM0090	ksgA	102663	103484	132.753	135.284	O	159
NC_003197.2	STM0091	pdxA	103481	104470	95.5726	88.9374	O	218
NC_003197.2	STM0092	surA	104470	105767	347.255	338.727	O	156
NC_003197.2	STM0093	imp	105810	108170	334.216	355.431	O	130
NC_003197.2	STM0094	djlA	108413	109236	69.3081	67.8248	O	62
NC_003197.2	STM0095	rluA	109331	110002	55.6195	62.1087	O	48
NC_003197.2	STM0096	hepA	110002	112908	112.479	117.76	O	24
NC_003197.2	STM0097	polB	113082	115445	11.1117	9.73458	-	14
NC_003197.2	STM0098	STM0098	115477	116102	8.97685	7.99158	-	14
NC_003197.2	STM0099	STM0099	116294	116601	0	0	-	-
NC_003197.2	STM0100	STM0100	116816	117235	1.55579	1.02096	-	5
NC_003197.2	STM0101	araD	117241	117949	2.9492	1.81441	-	1
NC_003197.2	STM0102	araA	118077	119591	2.67411	2.8304	-	1
NC_003197.2	STM0103	araB	119590	121412	0.143375	0.940878	-	0
NC_003197.2	STM0104	araC	121528	122485	47.0634	50.2809	O	14
NC_003197.2	STM0105	yabI	122593	123371	28.5195	25.8714	O	41
NC_003197.2	STM0106	yabJ	123410	124136	52.3105	49.7422	O	21
NC_003197.2	STM0107	yabK	124101	125728	87.9002	86.2176	O	26
NC_003197.2	STM0108	tbpA	125687	126680	297.66	310.747	O	38
NC_003197.2	STM0109	yabN	126848	128522	23.6406	25.1736	O	5
NC_003197.2	STM0110	leuD	129057	129674	846.712	779.667	O	3
NC_003197.2	STM0111	leuC	129673	131086	1445.77	1487.07	O	4
NC_003197.2	STM0112	leuB	131076	132181	1340.42	1361.76	O	6
NC_003197.2	STM0113	leuA	132167	133758	665.663	678.582	O	1
NC_003197.2	STM0114	leuL	133826	134057	2.25321	1.2322	-	523
NC_003197.2	STM0115	leuO	134557	135513	1.77526	1.64293	-	1
NC_003197.2	STM0116	ilvI	135770	137559	31.1019	34.0968	O	9
NC_003197.2	STM0117	ilvH	137550	138053	16.3358	20.1357	O	28
NC_003197.2	STM0118	fruR	138326	139341	95.5708	87.9276	O	50
NC_003197.2	STM0119	yabB	139931	140405	273.753	243.441	O	342
NC_003197.2	STM0120	yabC	140388	141348	221.256	207.635	O	201
NC_003197.2	STM0121	ftsL	141333	141710	82.6297	84.3241	O	138
NC_003197.2	STM0122	ftsI	141709	143492	119.991	109.365	O	193
NC_003197.2	STM0123	murE	143469	144966	236.684	221.082	O	130
NC_003197.2	STM0124	murF	144949	146321	226.631	212.06	O	114
NC_003197.2	STM0125	mraY	146301	147397	156.419	155.965	O	104
NC_003197.2	STM0126	murD	147386	148716	221.607	210.375	O	128
NC_003197.2	STM0127	ftsW	148702	149960	97.0546	87.6456	O	94
NC_003197.2	STM0128	murG	149947	151024	143.9	125.035	O	117
NC_003197.2	STM0129	murC	151131	152618	242.929	227.274	O	106
NC_003197.2	STM0130	ddlB	152595	153531	212.836	209.14	O	163
NC_003197.2	STM0131	ftsQ	153375	154363	131.215	118.799	O	148
NC_003197.2	STM0132	ftsA	154346	155622	264.954	266.17	O	200
NC_003197.2	STM0133	ftsZ	155670	156834	945.877	930.857	O	186
NC_003197.2	STM0134	lpxC	156919	157852	848.482	870.006	O	562
NC_003197.2	STM0135	yacA	158199	158627	95.3492	94.2905	O	128
NC_003197.2	STM0136	secA	158689	161394	299.139	287.613	O	131
NC_003197.2	STM0137	mutT	161532	161941	22.3123	24.0549	O	25
NC_003197.2	STM0138	yacG	162263	162465	25.751	21.1234	O	76
NC_003197.2	STM0139	yacF	162464	163221	160.513	159.341	O	64
NC_003197.2	STM0140	yacE	163207	163835	97.6511	85.6701	O	93
NC_003197.2	STM0141	guaC	164040	165096	409.616	460.989	O	91
NC_003197.2	STM0142	hofC	165127	166342	0.429889	0.352636	-	2
NC_003197.2	STM0143	hofB	166319	167715	1.49677	1.12547	-	0
NC_003197.2	STM0144	ppdD	167714	168163	0.290414	0.635267	-	0
NC_003197.2	STM0145	nadC	168373	169279	131.551	119.454	O	20
NC_003197.2	STM0146	ampD	169341	169917	71.3452	61.9303	O	37
NC_003197.2	STM0147	ampE	169903	170768	35.6143	38.7872	O	44
NC_003197.2	STM0148	STM0148	170860	171822	11.128	10.6867	O	11
NC_003197.2	STM0149	STM0149	171810	173227	5.89839	5.64483	-	2
NC_003197.2	STM0150	aroP	173380	174812	647.139	642.46	O	16
NC_003197.2	STM0151	pdhR	175153	176080	164.625	160.956	O	858
NC_003197.2	STM0152	aceE	176227	178903	1213.52	1234.3	O	829
NC_003197.2	STM0153	aceF	178904	180807	905.95	892.293	O	932
NC_003197.2	STM0154	lpdA	180898	182431	1995.48	2026.99	O	947
NC_003197.2	STM0155	STM0155	182714	183004	0.898188	1.96474	-	12
NC_003197.2	STM0156	STM0156	183042	183840	12.1036	12.1647	O	1
NC_003197.2	STM0157	yacH	183846	185488	10.6585	12.0925	O	2
NC_003197.2	STM0158	acnB	185843	188454	954.831	950.474	O	128
NC_003197.2	STM0159	STM0159	188515	189363	97.7453	96.4685	O	152
NC_003197.2	STM0160	yacL	189591	189965	44.2591	45.3581	O	48
NC_003197.2	STM0161	kdgT	190186	191153	3.64518	2.9532	-	22
NC_003197.2	STM0162	STM0162	191145	192421	10.7455	10.6334	O	31
NC_003197.2	STM0163	STM0163	192403	193394	22.2641	21.0368	O	35
NC_003197.2	STM0164	STM0164	193399	194171	102.453	89.3113	O	107
NC_003197.2	STM0165	speD	194201	195011	481.171	487.671	O	123
NC_003197.2	STM0166	speE	195016	195889	530.371	554.568	O	80
NC_003197.2	STM0167	yacC	195983	196342	54.0896	57.9681	O	102
NC_003197.2	STM0168	cueO	196520	198142	263.386	271.075	O	18
NC_003197.2	STM0169	gcd	198220	200623	20.3858	17.302	O	6
NC_003197.2	STM0170	hpt	200804	201352	119.26	135.385	O	260
NC_003197.2	STM0171	yadF	201410	202088	1082.06	1075.07	O	398
NC_003197.2	STM0172	yadG	202173	203107	49.6189	50.9063	O	25
NC_003197.2	STM0173	yadH	203091	203874	31.5047	30.6289	O	18
NC_003197.2	STM0174	stiH	203991	205077	3.12589	3.55036	-	3
NC_003197.2	STM0175	stiC	205079	207631	1.38211	1.90356	-	1
NC_003197.2	STM0176	stiB	207652	208341	1.5152	2.07152	-	1
NC_003197.2	STM0177	stiA	208383	208928	5.26575	5.75929	-	2
NC_003197.2	STM0178	yadI	209282	209733	2.31303	2.2136	-	3
NC_003197.2	STM0179	yadE	209795	211024	24.4373	24.636	O	20
NC_003197.2	STM0180	panD	211031	211426	273.583	256.633	O	240
NC_003197.2	STM0181	panC	211506	212373	188.351	187.89	O	64
NC_003197.2	STM0182	panB	212486	213288	179.022	179.425	O	55
NC_003197.2	STM0183	folK	213398	213888	101.142	105.382	O	38
NC_003197.2	STM0184	pcnB	213874	215292	348.681	354.668	O	166
NC_003197.2	STM0185	yadB	215433	216374	47.1692	44.9138	O	29
NC_003197.2	STM0186	dksA	216398	216866	1233.3	1298.61	O	455
NC_003197.2	STM0187	sfsA	217030	217745	40.7026	45.7153	O	49
NC_003197.2	STM0188	ligT	217751	218281	41.101	34.7243	O	52
NC_003197.2	STM0189	hrpB	218296	220783	56.6763	52.9687	O	39
NC_003197.2	STM0190	mrcB	220911	223446	140.323	136.002	O	65
NC_003197.2	STM0191	fhuA	223726	225928	468.881	459.884	O	140
NC_003197.2	STM0192	fhuC	225977	226774	112.672	118.038	O	67
NC_003197.2	STM0193	fhuD	226774	227664	86.9775	72.8311	O	72
NC_003197.2	STM0194	fhuB	227651	229718	44.6785	40.019	O	54
NC_003197.2	STM0195	stfA	230647	231218	6.16876	5.99727	-	2
NC_003197.2	STM0196	stfC	231287	233961	2.44273	3.04572	-	1
NC_003197.2	STM0197	stfD	233964	234731	1.02099	1.86113	-	1
NC_003197.2	STM0198	stfE	234737	235262	0.496906	0.815219	-	1
NC_003197.2	STM0199	stfF	235245	235735	2.12931	1.16444	-	2
NC_003197.2	STM0200	stfG	235718	236265	0.715436	1.04332	-	1
NC_003197.2	STM0201	STM0201	236265	237104	7.93453	7.82739	-	17
NC_003197.2	STM0202	hemL	237212	238505	239.255	232.408	O	88
NC_003197.2	STM0203	yadQ	238662	240083	25.8248	22.7168	O	27
NC_003197.2	STM0204	yadR	240120	240509	397.085	414.878	O	832
NC_003197.2	STM0205	yadS	240610	241247	15.3628	14.7864	O	14
NC_003197.2	STM0206	btuF	241270	242077	49.4926	36.0876	O	31
NC_003197.2	STM0207	pfs	242063	242761	173.688	175.039	O	67
NC_003197.2	STM0208	dgt	242840	244363	19.1227	17.9138	O	17
NC_003197.2	STM0209	htrA	244493	245920	265.308	283.668	O	48
NC_003197.2	STM0210	cdaR	246061	247230	13.4037	10.8728	O	5
NC_003197.2	STM0211	yaeH	247319	247717	301.332	334.948	O	292
NC_003197.2	STM0212	STM0212	247943	249253	13.1583	10.9027	O	16
NC_003197.2	STM0213	dapD	249290	250114	1854.64	1854.86	O	162
NC_003197.2	STM0214	glnD	250144	252825	53.9897	54.2535	O	27
NC_003197.2	STM0215	map	253053	253860	216.247	231.031	O	119
NC_003197.2	STM0216	rpsB	254285	255023	3572.92	3512.64	O	2000
NC_003197.2	STM0217	tsf	255269	256132	2099.45	2119.21	O	1358
NC_003197.2	STM0218	pyrH	256265	257002	426.59	428.805	O	297
NC_003197.2	STM0219	frr	257136	257706	715.914	737.455	O	868
NC_003197.2	STM0220	dxr	257836	259043	92.4973	88.9794	O	64
NC_003197.2	STM0221	uppS	259337	260114	165.458	150.651	O	193
NC_003197.2	STM0222	cdsA	260114	260984	91.0753	85.6626	O	118
NC_003197.2	STM0223	yaeL	260988	262348	212.401	199.542	O	235
NC_003197.2	STM0224	yaeT	262380	264794	582.542	600.209	O	340
NC_003197.2	STM0225	hlpA	264905	265402	790.154	807.669	O	1097
NC_003197.2	STM0226	lpxD	265391	266431	512.577	472.331	O	377
NC_003197.2	STM0227	fabZ	266524	266992	357.506	347.128	O	278
NC_003197.2	STM0228	lpxA	266984	267784	501.209	505.358	O	198
NC_003197.2	STM0229	lpxB	267768	268932	193.618	186.981	O	110
NC_003197.2	STM0230	rnhB	268915	269525	88.1224	89.8315	O	67
NC_003197.2	STM0231	dnaE	269536	273031	87.7721	85.6956	O	93
NC_003197.2	STM0232	accA	272938	274003	290.673	277.959	O	139
NC_003197.2	STM0233	STM0233	274177	275947	11.364	10.1693	O	11
NC_003197.2	STM0234	ldcC	276012	278164	60.4568	57.2271	O	24
NC_003197.2	STM0235	yaeR	278209	278609	38.4563	23.5255	O	46
NC_003197.2	STM0236	mesJ	278665	279964	32.2695	29.2467	O	34
NC_003197.2	STM0237	rof	280048	280321	77.2671	101.724	O	281
NC_003197.2	STM0238	yaeP	280295	280517	38.6785	37.8169	O	285
NC_003197.2	STM0239	yaeQ	280680	281238	57.5113	52.1623	O	39
NC_003197.2	STM0240	yaeJ	281220	281657	22.0794	21.5382	O	78
NC_003197.2	STM0242	proS	282468	284202	476.798	469.914	O	124
NC_003197.2	STM0243	yaeB	284297	285012	93.4517	87.2383	O	75
NC_003197.2	STM0244	rcsF	285001	285416	262.001	247.388	O	127
NC_003197.2	STM0245	yaeC	285524	286351	2300.74	2342.89	O	115
NC_003197.2	STM0246	yaeE	286378	287044	404.403	377.803	O	41
NC_003197.2	STM0247	abc	287024	288063	730.838	702.993	O	22
NC_003197.2	STM0248	yaeD	288230	288811	78.3669	83.7472	O	89
NC_003197.2	STM0255	yafB	295060	295873	40.4582	45.1281	O	20
NC_003197.2	STM0256	yafC	295894	296819	12.8428	13.5835	O	4
NC_003197.2	STM0257	STM0257	296901	298088	4.1802	5.89547	-	2
NC_003197.2	STM0258	yafD	298241	299020	129.178	121.312	O	44
NC_003197.2	STM0259	yafE	299083	299868	24.4413	26.0047	O	18
NC_003197.2	STM0260	dniR	299924	301291	748.485	811.637	O	212
NC_003197.2	STM0261	gloB	301363	302128	32.5863	37.8797	O	12
NC_003197.2	STM0262	yafS	302140	302875	15.9807	16.7016	O	18
NC_003197.2	STM0263	rnhA	302872	303356	53.8913	49.2168	O	59
NC_003197.2	STM0264	dnaQ	303403	304134	109.798	122.042	O	50
NC_003197.2	STM0266	STM0266	304666	305721	7.67287	7.8506	-	2
NC_003197.2	STM0267	STM0267	305732	306732	3.39445	3.42701	-	2
NC_003197.2	STM0268	STM0268	306724	308613	8.29754	8.09209	-	3
NC_003197.2	STM0269	STM0269	308623	309125	4.93646	4.26248	-	5
NC_003197.2	STM0270	STM0270	309114	309944	11.323	10.3202	O	3
NC_003197.2	STM0271	STM0271	309925	310832	3.45426	4.25027	-	1
NC_003197.2	STM0272	STM0272	311190	313834	7.55955	7.72768	-	2
NC_003197.2	STM0273	STM0273	313927	314476	6.65312	6.49705	-	1
NC_003197.2	STM0274	STM0274	314493	316008	10.2584	8.29702	-	1
NC_003197.2	STM0274A	STM0274A	316071	316181	0	0	-	-
NC_003197.2	STM0275	STM0275	316308	316640	1.17735	0.858469	-	3
NC_003197.2	STM0276	STM0276	316888	317379	3.98434	2.61467	-	0
NC_003197.2	STM0277	STM0277	317678	318169	1.32811	1.16207	-	7
NC_003197.2	STM0278	STM0278	318150	318537	0.33682	0.736779	-	2
NC_003197.2	STM0279	STM0279	318674	319165	2.12498	1.45259	-	0
NC_003197.2	STM0280	STM0280	319225	319768	0.720697	0.525496	-	1
NC_003197.2	STM0281	STM0281	319768	321115	2.03591	2.01466	-	0
NC_003197.2	STM0282	STM0282	321106	322416	4.18675	4.79721	-	2
NC_003197.2	STM0283	STM0283	322414	323194	1.50599	0.915077	-	2
NC_003197.2	STM0284	STM0284	323391	323828	0	0	-	1
NC_003197.2	STM0285	STM0285	323857	327731	5.90196	6.63956	-	2
NC_003197.2	STM0286	STM0286	327726	328519	3.62103	1.98021	-	1
NC_003197.2	STM0287	STM0287	328510	328932	1.85371	1.01372	-	1
NC_003197.2	STM0288	STM0288	328950	329477	3.96019	2.16568	-	9
NC_003197.2	STM0289	STM0289	329867	332063	6.66221	7.15651	-	1
NC_003197.2	STM0290	STM0290	332080	332533	1.15142	1.88901	-	0
NC_003197.2	STM0291	STM0291	332541	336646	5.63358	5.67424	-	-
NC_003197.2	STM0292	STM0292	337088	337836	12.7371	14.1218	O	35
NC_003197.2	STM0293	STM0293	337825	338276	14.7456	16.1276	O	27
NC_003197.2	STM0294	STM0294	338835	339276	0.887011	0.646765	-	4
NC_003197.2	STM0295	STM0295	340039	340353	1.65951	1.81505	-	8
NC_003197.2	STM0296	STM0296	340455	340703	1.04969	0	-	1
NC_003197.2	STM0297	STM0297	340756	341460	0	0.693859	-	4
NC_003197.2	STM0299	safA	342207	342722	6.3317	6.92515	-	8
NC_003197.2	STM0300	safB	342830	343543	7.32136	10.4098	-	3
NC_003197.2	STM0301	safC	343560	346077	11.5739	12.2613	O	4
NC_003197.2	STM0302	safD	346092	346569	13.9435	15.5494	O	6
NC_003197.2	STM0303	ybeJ	346968	347796	10.2468	8.27609	-	3
NC_003197.2	STM0304	sinR	348606	349558	31.8145	32.5466	O	18
NC_003197.2	STM0305	STM0305	349672	349890	1.19348	1.30534	-	6
NC_003197.2	STM0306	STM0306	349894	350619	52.3825	55.1265	O	16
NC_003197.2	STM0307	STM0307	350944	351358	28.3416	22.043	O	17
NC_003197.2	STM0308	yafV	351722	352503	63.8391	75.1231	O	22
NC_003197.2	STM0309	yafH	352598	355058	27.5073	27.9365	O	6
NC_003197.2	STM0310	ghmA	355270	355860	163.192	182.115	O	118
NC_003197.2	STM0311	yafJ	356063	356840	97.5948	108.947	O	57
NC_003197.2	STM0312	yafK	356811	357565	211.521	224.91	O	64
NC_003197.2	STM0313	dinP	357788	358856	11.8583	16.9811	O	27
NC_003197.2	STM0315	prfH	360188	360818	6.00618	8.60782	-	6
NC_003197.2	STM0316	pepD	360974	362444	640.549	655.597	O	133
NC_003197.2	STM0317	gpt	362662	363138	339.73	302.95	O	277
NC_003197.2	STM0318	yafA	363212	364471	116.788	109.016	O	60
NC_003197.2	STM0319	crl	364517	364930	565.36	596.598	O	394
NC_003197.2	STM0320	phoE	364981	366179	4.46884	3.33793	-	5
NC_003197.2	STM0321	proB	366309	367419	198.911	215.753	O	41
NC_003197.2	STM0322	proA	367418	368681	227.771	230.46	O	50
NC_003197.2	STM0324	STM0324	369153	369380	0	0	-	-
NC_003197.2	STM0325	STM0325	369198	369998	5.38408	4.46114	-	0
NC_003197.2	STM0327	STM0327	370726	371063	46.3975	48.2089	O	88
NC_003197.2	STM0328	STM0328	371397	372642	0.839077	0.22943	-	1
NC_003197.2	STM0329	STM0329	372766	374195	5.39195	5.09768	-	1
NC_003197.2	STM0330	STM0330	374190	374823	3.09195	3.38174	-	2
NC_003197.2	STM0331	STM0331	374831	375716	5.75256	6.61438	-	3
NC_003197.2	STM0332	STM0332	375712	376630	9.95434	10.5763	-	6
NC_003197.2	STM0333	STM0333	376656	377629	27.2375	28.0294	O	14
NC_003197.2	STM0334	STM0334	377574	377854	0.930152	1.01733	-	6
NC_003197.2	STM0335	STM0335	378531	378935	0.645364	0.705852	-	4
NC_003197.2	STM0336	stbE	378982	379748	7.32661	7.08153	-	5
NC_003197.2	STM0337	stbD	379706	381038	8.33334	6.96983	-	6
NC_003197.2	STM0338	stbC	381036	383603	3.35876	3.50658	-	4
NC_003197.2	STM0339	stbB	383581	384357	0.672774	0	-	0
NC_003197.2	STM0340	stbA	384404	384948	0.479583	0.524532	-	0
NC_003197.2	STM0341	STM0341	385574	386338	3.7583	4.11055	-	23
NC_003197.2	STM0342	STM0342	386306	386610	2.1424	3.74912	-	13
NC_003197.2	STM0343	STM0343	387105	388684	9.6774	8.5942	-	7
NC_003197.2	STM0344	STM0344	388778	389527	43.9106	52.7907	O	60
NC_003197.2	STM0345	STM0345	389494	389988	17.6889	15.8817	O	35
NC_003197.2	STM0346	STM0346	390383	390913	0.984454	1.88427	-	2
NC_003197.2	STM0347	STM0347	391057	391698	0.814245	1.1132	-	5
NC_003197.2	STM0348	STM0348	391703	391933	0	0.618766	-	7
NC_003197.2	STM0349	STM0349	391984	392350	8.54624	9.34725	-	3
NC_003197.2	STM0350	STM0350	392420	393948	3.07698	2.05662	-	2
NC_003197.2	STM0351	STM0351	393894	397067	1.27639	1.75629	-	1
NC_003197.2	STM0352	STM0352	397058	398290	0.635943	0.463698	-	0
NC_003197.2	STM0353	STM0353	398554	400849	3.69974	3.67298	-	2
NC_003197.2	STM0354	STM0354	400853	401325	4.97326	6.95033	-	2
NC_003197.2	STM0355	STM0355	401396	401597	1.29392	2.1228	-	16
NC_003197.2	STM0356	STM0356	401883	403143	3.6273	4.64737	-	5
NC_003197.2	STM0357	mod	403326	405290	75.685	73.1769	O	64
NC_003197.2	STM0358	res	405293	408272	81.964	84.466	O	47
NC_003197.2	STM0359	STM0359	408544	408650	0	0	-	23
NC_003197.2	STM0360	STM0360	408761	410170	14.8297	12.6715	O	3
NC_003197.2	STM0361	STM0361	410159	411177	11.5425	15.0089	O	5
NC_003197.2	STM0362	STM0362	411177	411308	0.570683	0	-	2
NC_003197.2	STM0363	STM0363	411510	412518	64.8898	61.4805	O	24
NC_003197.2	STM0364	foxA	412664	414772	12.4552	11.7926	O	6
NC_003197.2	STM0365	yahN	414813	415461	15.9079	13.8751	O	16
NC_003197.2	STM0366	yahO	415665	415952	41.2932	41.6894	O	9
NC_003197.2	STM0367	prpR	416088	417730	4.21569	2.78388	-	11
NC_003197.2	STM0368	prpB	417967	418865	1.30832	0.635973	-	1
NC_003197.2	STM0369	prpC	418979	420157	2.77113	2.78838	-	1
NC_003197.2	STM0370	prpD	420182	421648	2.93977	3.11787	-	2
NC_003197.2	STM0371	prpE	421677	423575	3.64738	4.29031	-	2
NC_003197.2	STM0372	hemB	423679	424663	241.073	237.983	O	60
NC_003197.2	STM0373	yaiU	425151	428102	20.2759	19.3679	O	13
NC_003197.2	STM0374	yaiV	428177	428811	3.9103	3.37642	-	7
NC_003197.2	STM0375	ampH	428856	429986	74.2982	78.3552	O	16
NC_003197.2	STM0376	sbmA	430348	431580	35.7188	37.5596	O	13
NC_003197.2	STM0377	yaiW	431584	432689	29.304	28.5612	O	16
NC_003197.2	STM0378	yaiY	432727	433047	4.88547	3.11696	-	3
NC_003197.2	STM0379	yaiZ	433292	433518	10.3628	11.9637	O	123
NC_003197.2	STM0380	ddlA	433544	434656	178.123	167.849	O	58
NC_003197.2	STM0381	STM0381	434712	435429	4.73237	3.18518	-	2
NC_003197.2	STM0382	STM0382	435598	436809	4.42091	4.71733	-	5
NC_003197.2	STM0383	yaiB	437092	437366	225.731	284.831	O	139
NC_003197.2	STM0384	psiF	437706	438038	12.5584	9.87239	-	8
NC_003197.2	STM0385	yaiC	438111	439242	10.6211	9.72261	-	6
NC_003197.2	STM0386	proC	439257	440080	213.951	218.392	O	30
NC_003197.2	STM0387	yaiI	440194	440661	56.4073	50.0883	O	40
NC_003197.2	STM0388	aroL	440687	441391	198.161	188.958	O	49
NC_003197.2	STM0389	yaiA	441407	441609	59.8711	59.8496	O	101
NC_003197.2	STM0390	aroM	441846	442537	61.7549	57.4219	O	34
NC_003197.2	STM0391	yaiE	442595	442892	184.627	176.031	O	103
NC_003197.2	STM0392	rdgC	442930	443853	99.1462	95.29	O	71
NC_003197.2	STM0393	yajF	443955	444875	42.285	43.1443	O	19
NC_003197.2	STM0394	araJ	444897	446125	10.1019	8.02483	-	15
NC_003197.2	STM0395	sbcC	446242	449396	47.0554	41.1363	O	19
NC_003197.2	STM0396	sbcD	449379	450592	45.9663	41.0909	O	19
NC_003197.2	STM0397	phoB	450723	451485	112.188	101.722	O	80
NC_003197.2	STM0398	phoR	451540	452850	37.3817	35.2159	O	34
NC_003197.2	STM0399	brnQ	453243	454578	57.6154	54.9915	O	109
NC_003197.2	STM0400	proY	454644	456023	31.914	34.5944	O	32
NC_003197.2	STM0401	malZ	456172	458002	8.70766	7.88446	-	13
NC_003197.2	STM0402	STM0402	458074	458684	765.082	781.347	O	473
NC_003197.2	STM0403	yajB	458886	459478	17.4101	15.4264	O	73
NC_003197.2	STM0404	queA	459561	460625	74.4851	71.5346	O	78
NC_003197.2	STM0405	tgt	460811	461949	204.348	214.967	O	197
NC_003197.2	STM0406	yajC	461960	462304	458.728	455.735	O	582
NC_003197.2	STM0407	secD	462320	464179	493.165	477.526	O	262
NC_003197.2	STM0408	secF	464178	465161	230.295	253.623	O	164
NC_003197.2	STM0409	STM0409	465301	465674	19.568	11.4654	O	21
NC_003197.2	STM0410	STM0410	465700	466392	5.28025	4.95013	-	9
NC_003197.2	STM0411	yajD	466546	466909	115.248	111.913	O	67
NC_003197.2	STM0412	STM0412	467157	467483	1.59861	0	-	-
NC_003197.2	STM0413	tsx	467538	468539	123.513	140.367	O	470
NC_003197.2	STM0414	yajI	468701	469255	11.0671	14.9374	O	7
NC_003197.2	STM0415	ybaD	469381	469841	147.412	164.329	O	226
NC_003197.2	STM0416	ribD	469833	470948	130.803	116.935	O	88
NC_003197.2	STM0417	ribH	471023	471507	6.73641	5.59952	-	322
NC_003197.2	STM0418	nusB	471516	471947	132.804	114.811	O	504
NC_003197.2	STM0419	thiL	472014	473003	23.3651	24.2556	O	68
NC_003197.2	STM0420	pgpA	472970	473496	23.8062	17.6296	O	46
NC_003197.2	STM0421	yajO	473600	474587	24.0738	27.0535	O	24
NC_003197.2	STM0422	dxs	474631	476493	146.4	153.369	O	70
NC_003197.2	STM0423	ispA	476517	477431	182.532	151.839	O	83
NC_003197.2	STM0424	xseB	477417	477679	113.791	105.978	O	106
NC_003197.2	STM0425	thiI	477869	479317	83.7871	83.7487	O	73
NC_003197.2	STM0426	phnV	479361	480165	2.92218	2.13071	-	4
NC_003197.2	STM0427	phnU	480161	481027	1.20587	1.64862	-	3
NC_003197.2	STM0428	phnT	481024	482133	4.003	4.50696	-	3
NC_003197.2	STM0429	phnS	482139	483157	2.30849	2.66513	-	5
NC_003197.2	STM0430	phnR	483350	484085	27.6998	31.8497	O	14
NC_003197.2	STM0431	phnW	484203	485312	4.82715	4.24942	-	1
NC_003197.2	STM0432	phnX	485312	486131	2.70935	2.96329	-	0
NC_003197.2	STM0433	thiJ	486228	486831	54.5247	51.8258	O	31
NC_003197.2	STM0434	apbA	486781	487703	45.5915	50.4841	O	34
NC_003197.2	STM0435	yajQ	487800	488309	463.552	492.425	O	511
NC_003197.2	STM0436	yajR	488356	489705	49.6608	42.9864	O	27
NC_003197.2	STM0436A	STM0436A	489948	490109	0	0	-	-
NC_003197.2	STM0437	STM0437	490250	491768	9.80793	9.12752	-	10
NC_003197.2	STM0438	STM0438	491986	493273	13.9006	13.4279	O	19
NC_003197.2	STM0439	cyoE	493355	494254	894.911	916.849	O	768
NC_003197.2	STM0440	cyoD	494257	494600	306.961	273.82	O	527
NC_003197.2	STM0441	cyoC	494586	495212	840.603	830.938	O	523
NC_003197.2	STM0442	cyoB	495190	497193	1284.23	1341.55	O	525
NC_003197.2	STM0443	cyoA	497192	498229	1676.89	1686.85	O	927
NC_003197.2	STM0444	ampG	498601	500094	96.9213	95.0987	O	51
NC_003197.2	STM0445	yajG	500120	500760	385.739	403.831	O	103
NC_003197.2	STM0446	bolA	500990	501319	81.1839	81.8628	O	241
NC_003197.2	STM0447	tig	501655	502964	1747.51	1754.39	O	938
NC_003197.2	STM0448	clpP	503199	503834	414.456	423.411	O	271
NC_003197.2	STM0449	clpX	504073	505357	690.858	665.399	O	466
NC_003197.2	STM0450	lon	505532	507897	541.083	522.867	O	381
NC_003197.2	STM0451	hupB	508058	508378	1109.82	1256.14	O	2510
NC_003197.2	STM0452	cypD	508651	510540	129.373	129.625	O	146
NC_003197.2	STM0453	ybaV	510676	511064	9.07077	13.2279	-	7
NC_003197.2	STM0454	ybaW	511154	511566	11.3915	12.8053	O	7
NC_003197.2	STM0455	ybaX	511672	512377	66.6389	59.3201	O	61
NC_003197.2	STM0456	ybaE	512432	514142	14.1303	12.7815	O	4
NC_003197.2	STM0457	cof	514221	515051	9.12131	9.97621	-	13
NC_003197.2	STM0458	STM0458	515101	516161	11.5782	8.62191	-	8
NC_003197.2	STM0459	ybaO	516258	516727	41.1523	29.1952	O	34
NC_003197.2	STM0460	mdlA	516755	518540	21.2201	19.3675	O	22
NC_003197.2	STM0461	mdlB	518520	520314	19.7304	16.2444	O	17
NC_003197.2	STM0462	glnK	520515	520865	4.09558	3.665	-	15
NC_003197.2	STM0463	amtB	520883	522183	23.8068	23.0718	O	23
NC_003197.2	STM0464	tesB	522283	523156	54.7268	50.6978	O	28
NC_003197.2	STM0465	ybaY	523346	523927	23.5774	19.1562	O	17
NC_003197.2	STM0466	ybaZ	523960	524359	31.3647	25.371	O	59
NC_003197.2	STM0468	ylaB	524580	526142	21.9901	24.3255	O	27
NC_003197.2	STM0469	rpmE2	526346	526615	15.4887	17.9992	O	20
NC_003197.2	STM0470	rpmJ2	526616	526761	0	0	-	57
NC_003197.2	STM0471	ylaC	526817	527297	112.483	124.808	O	70
NC_003197.2	STM0472	maa	527404	527969	22.6277	22.9807	O	131
NC_003197.2	STM0473	hha	528134	528364	39.6019	40.2198	O	386
NC_003197.2	STM0474	ybaJ	528380	528767	31.9979	30.2079	O	338
NC_003197.2	STM0475	acrB	529250	532415	298.605	299.369	O	121
NC_003197.2	STM0476	acrA	532422	533626	331.976	318.49	O	110
NC_003197.2	STM0477	acrR	533757	534410	40.1651	41.0884	O	75
NC_003197.2	STM0478	aefA	534529	537891	63.9248	62.4358	O	40
NC_003197.2	STM0479	STM0479	537933	538874	36.6255	34.8992	O	25
NC_003197.2	STM0480	ybaM	538938	539116	7.30091	2.39556	-	26
NC_003197.2	STM0481	priC	539119	539634	58.2516	46.814	O	21
NC_003197.2	STM0482	ybaN	539715	540092	33.8816	26.8476	O	-
NC_003197.2	STM0483	apt	540232	540796	178.566	180.123	O	106
NC_003197.2	STM0484	dnaX	540910	542838	123.911	117.223	O	144
NC_003197.2	STM0485	ybaB	542874	543213	561.567	518.35	O	137
NC_003197.2	STM0486	recR	543199	543818	383.417	353.649	O	267
NC_003197.2	STM0487	htpG	543905	545803	1180.37	1184.73	O	752
NC_003197.2	STM0488	adk	546029	546688	662.936	679.158	O	236
NC_003197.2	STM0489	hemH	546908	547879	59.9651	67.6442	O	47
NC_003197.2	STM0490	aes	547876	548859	4.91402	4.64829	-	2
NC_003197.2	STM0491	gsk	549000	550304	74.5062	81.7085	O	50
NC_003197.2	STM0492	ybaL	550353	552040	55.8204	51.2297	O	42
NC_003197.2	STM0493	fsr	552244	553464	41.5285	43.7819	O	12
NC_003197.2	STM0494	ushA	553624	555289	116.253	124.489	O	44
NC_003197.2	STM0495	ybaK	555406	555895	77.345	81.0938	O	74
NC_003197.2	STM0496	ybaP	556087	556893	54.2502	48.1764	O	25
NC_003197.2	STM0497	STM0497	556967	557800	4.85764	4.28462	-	12
NC_003197.2	STM0498	copA	557948	560463	288.538	281.78	O	24
NC_003197.2	STM0499	cueR	560548	560975	49.4654	52.0978	O	53
NC_003197.2	STM0500	ybbJ	560976	561440	24.732	23.9762	O	15
NC_003197.2	STM0501	ybbK	561425	562356	61.417	63.3392	O	25
NC_003197.2	STM0502	ybbL	562474	563166	26.5899	27.432	O	18
NC_003197.2	STM0503	ybbM	563140	563932	15.9856	19.2863	O	16
NC_003197.2	STM0504	ybbN	564018	564872	413.152	413.091	O	154
NC_003197.2	STM0505	ybbO	564932	565713	93.5861	99.4331	O	29
NC_003197.2	STM0506	tesA	565857	566488	114.144	117.379	O	29
NC_003197.2	STM0507	ybbA	566430	567128	31.4096	38.0342	O	7
NC_003197.2	STM0508	ybbP	567114	569539	18.1539	16.556	O	10
NC_003197.2	STM0509	STM0509	569718	570858	15.8061	18.7908	O	19
NC_003197.2	STM0510	sfbA	571109	571945	1575.73	1572.11	O	10
NC_003197.2	STM0511	sfbB	571975	572998	878.304	857.191	O	7
NC_003197.2	STM0512	sfbC	572984	573650	415.179	397.304	O	12
NC_003197.2	STM0513	ybbB	573689	574801	53.3078	63.6979	O	29
NC_003197.2	STM0514	ybbS	574853	575795	3.74181	4.54724	-	5
NC_003197.2	STM0515	allA	575994	576488	17.6889	13.5716	O	14
NC_003197.2	STM0516	allR	576550	577385	134.125	130.796	O	32
NC_003197.2	STM0517	gcl	577456	579251	3.56549	3.02424	-	1
NC_003197.2	STM0518	gip	579254	580040	2.82296	3.6324	-	2
NC_003197.2	STM0519	glxR	580131	581019	3.52809	4.66267	-	1
NC_003197.2	STM0520	STM0520	581079	582332	1.9801	1.3678	-	1
NC_003197.2	STM0521	ybbV	582408	582662	0	0	-	-
NC_003197.2	STM0522	allP	582569	583882	0.795655	0.435114	-	0
NC_003197.2	STM0523	allB	583949	585322	5.42148	4.57725	-	1
NC_003197.2	STM0524	ybbY	585370	586679	0.498803	0.218221	-	1
NC_003197.2	STM0525	glxK	586691	587850	7.21028	8.13251	-	1
NC_003197.2	STM0526	ylbA	587930	588727	55.8446	53.0185	O	14
NC_003197.2	STM0527	allC	588726	589973	6.38771	6.29922	-	1
NC_003197.2	STM0528	allD	589983	591043	0.739037	1.75132	-	1
NC_003197.2	STM0529	fdrA	591352	593027	1.48153	1.44982	-	1
NC_003197.2	STM0530	ylbE	593026	594296	1.13104	1.23705	-	1
NC_003197.2	STM0531	ylbF	594308	595117	1.61341	0.882315	-	1
NC_003197.2	STM0532	arcC	595110	596014	4.47655	4.4223	-	5
NC_003197.2	STM0533	purK	596055	597134	382.862	376.925	O	51
NC_003197.2	STM0534	purE	597119	597717	316.352	329.299	O	62
NC_003197.2	STM0535	lpxH	597746	598468	75.9174	65.6355	O	73
NC_003197.2	STM0536	ppiB	598471	598977	918.928	935.703	O	468
NC_003197.2	STM0537	cysS	599126	600523	202.199	198.35	O	111
NC_003197.2	STM0538	STM0538	600567	601395	6.77866	7.06916	-	7
NC_003197.2	STM0539	STM0539	601388	601832	10.5724	10.2785	O	6
NC_003197.2	STM0540	ybcI	601818	602363	4.30834	3.665	-	10
NC_003197.2	STM0541	ybcJ	602491	602715	70.2802	58.4445	O	103
NC_003197.2	STM0542	folD	602705	603588	216.874	216.019	O	105
NC_003197.2	STM0543	fimA	604107	604675	23.8864	20.0963	O	6
NC_003197.2	STM0544	fimI	604747	605284	2.1862	1.85975	-	0
NC_003197.2	STM0545	fimC	605313	606020	0.738341	1.81697	-	1
NC_003197.2	STM0546	fimD	606039	608663	3.33561	3.37599	-	1
NC_003197.2	STM0547	fimH	608664	609685	2.55746	4.05589	-	5
NC_003197.2	STM0548	fimF	609684	610213	1.47947	2.4272	-	6
NC_003197.2	STM0549	fimZ	610259	610904	1.61841	3.76145	-	3
NC_003197.2	STM0550	fimY	611495	612223	0.358536	0	-	1
NC_003197.2	STM0551	STM0551	612236	612555	0	0.446672	-	2
NC_003197.2	STM0552	fimW	612709	613311	5.20144	5.21488	-	6
NC_003197.2	STM0554	STM0554	613596	613797	1.29392	1.4152	-	-
NC_003197.2	STM0556	STM0556	614202	614427	0.578258	0	-	-
NC_003197.2	STM0557	STM0557	614807	616459	61.0344	62.6043	O	214
NC_003197.2	STM0558	yfdH	616440	617378	73.6241	73.3703	O	192
NC_003197.2	STM0559	rfbI	617363	617725	76.3237	72.8457	O	272
NC_003197.2	STM0561	STM0561	618593	618927	0.390108	0.853344	-	3
NC_003197.2	STM0562	STM0562	619026	619210	0	0	-	17
NC_003197.2	STM0563	STM0563	619261	620126	16.2981	15.1848	O	4
NC_003197.2	STM0564	STM0564	620318	621656	4.0016	4.16316	-	4
NC_003197.2	STM0565	STM0565	621801	622049	0.524845	0.574036	-	2
NC_003197.2	STM0566	STM0566	622048	622622	1.59096	2.73441	-	1
NC_003197.2	STM0567	STM0567	622701	623882	74.8516	75.4581	O	50
NC_003197.2	STM0568	pheP	624190	625596	96.2267	90.9217	O	79
NC_003197.2	STM0569	ybdG	625638	626896	96.5356	94.0033	O	24
NC_003197.2	STM0570	apeE	627189	629166	16.1211	15.8255	O	6
NC_003197.2	STM0571	STM0571	629328	632062	11.7068	11.1839	O	7
NC_003197.2	STM0572	STM0572	632190	633188	6.80249	6.29544	-	2
NC_003197.2	STM0573	STM0573	633243	634290	2.74341	1.63666	-	1
NC_003197.2	STM0574	STM0574	634319	635181	1.21146	1.82188	-	1
NC_003197.2	STM0575	STM0575	635176	635926	0.696066	0.190326	-	0
NC_003197.2	STM0576	STM0576	635934	636410	0.821926	0.299654	-	0
NC_003197.2	STM0577	STM0577	636382	636838	0.571931	0.625536	-	0
NC_003197.2	STM0578	nfnB	637031	637695	280.828	299.626	O	55
NC_003197.2	STM0579	ybdF	637781	638160	23.386	20.3118	O	12
NC_003197.2	STM0580	STM0580	638149	638735	48.7569	57.2227	O	22
NC_003197.2	STM0581	STM0581	639012	639360	4.49351	4.09556	-	13
NC_003197.2	STM0582	ybdJ	639366	639614	4.7236	7.46247	-	25
NC_003197.2	STM0583	ybdK	639681	640799	11.4453	12.2625	O	3
NC_003197.2	STM0584	entD	640811	641534	17.8701	16.3862	O	4
NC_003197.2	STM0585	fepA	641561	643981	200.537	202.86	O	11
NC_003197.2	STM0586	fes	643995	645219	57.0752	55.7738	O	20
NC_003197.2	STM0587	ybdZ	645242	645468	11.5142	8.18571	-	16
NC_003197.2	STM0588	entF	645454	649349	123.273	118.428	O	13
NC_003197.2	STM0589	fepE	649586	650735	135.8	136.845	O	41
NC_003197.2	STM0590	fepC	650788	651599	86.5877	87.6621	O	32
NC_003197.2	STM0591	fepG	651579	652584	33.7758	32.8211	O	24
NC_003197.2	STM0592	fepD	652568	653728	41.0857	35.9492	O	51
NC_003197.2	STM0593	ybdA	653675	654930	30.4865	30.3851	O	40
NC_003197.2	STM0594	fepB	654993	656126	60.9639	60.5016	O	15
NC_003197.2	STM0595	entC	656212	657433	126.302	125.624	O	15
NC_003197.2	STM0596	entE	657432	659053	167.91	173.602	O	19
NC_003197.2	STM0597	entB	659053	659924	223.605	220.467	O	11
NC_003197.2	STM0598	entA	659911	660679	120.66	121.932	O	13
NC_003197.2	STM0599	ybdB	660668	661095	104.122	94.5108	O	13
NC_003197.2	STM0600	cstA	661264	663382	107.744	98.8201	O	22
NC_003197.2	STM0601	ybdD	663439	663643	2.54998	0.697244	-	29
NC_003197.2	STM0602	ybdH	663679	664781	484.831	498.264	O	5
NC_003197.2	STM0603	ybdL	664876	666054	566.307	573.559	O	7
NC_003197.2	STM0604	ybdM	666055	666689	34.5753	36.2402	O	13
NC_003197.2	STM0605	ybdN	666645	667897	31.2896	32.283	O	11
NC_003197.2	STM0606	ybdO	668046	668961	31.3875	26.6833	O	19
NC_003197.2	STM0607	dsbG	669265	670022	83.9634	74.6732	O	13
NC_003197.2	STM0608	ahpC	670350	671015	1553.52	1632.38	O	513
NC_003197.2	STM0609	ahpF	671245	672822	130.107	139.131	O	46
NC_003197.2	STM0610	STM0610	673148	673714	0.460975	0.75627	-	1
NC_003197.2	STM0611	STM0611	673695	675986	3.53514	3.74175	-	1
NC_003197.2	STM0612	STM0612	675977	676540	6.71969	8.36322	-	4
NC_003197.2	STM0613	STM0613	676533	677307	23.102	24.7139	O	14
NC_003197.2	STM0614	ybdQ	677375	677818	265.493	334.159	O	256
NC_003197.2	STM0615	ybdR	678015	679264	2.82282	3.77349	-	4
NC_003197.2	STM0616	rnk	679347	679769	68.5871	54.7411	O	44
NC_003197.2	STM0617	rna	679992	680798	251.494	239.465	O	67
NC_003197.2	STM0618	citT	680908	682385	4.86316	4.44859	-	6
NC_003197.2	STM0619	citG	682409	683318	0.287223	0.942429	-	0
NC_003197.2	STM0620	citX	683277	683846	0.229274	0.250763	-	0
NC_003197.2	STM0621	citF	683832	685372	0.593643	0.463774	-	0
NC_003197.2	STM0622	citE	685371	686290	0.14205	0	-	0
NC_003197.2	STM0623	citD	686276	686582	0	0	-	0
NC_003197.2	STM0624	citC	686569	687661	0	0.130773	-	0
NC_003197.2	STM0625	dpiB	688019	689691	5.85862	5.29705	-	3
NC_003197.2	STM0626	dpiA	689647	690340	15.6296	19.566	O	7
NC_003197.2	STM0627	dcuC	690394	691790	6.17416	4.29726	-	5
NC_003197.2	STM0628	pagP	692158	692730	116.09	116.493	O	167
NC_003197.2	STM0629	cspE	692906	693127	1645.35	1535.59	O	10049
NC_003197.2	STM0630	crcB	693185	693580	3.96019	3.24852	-	95
NC_003197.2	STM0631	ybeM	693642	694447	5.0264	6.3842	-	9
NC_003197.2	STM0632	ybeC	694567	694779	25.7691	21.4738	O	75
NC_003197.2	STM0633	lipA	694865	695846	207.341	219.643	O	228
NC_003197.2	STM0634	ybeF	696036	697002	132.308	125.197	O	12
NC_003197.2	STM0635	lipB	697291	697872	95.4324	89.3958	O	66
NC_003197.2	STM0636	ybeD	698032	698306	224.305	220.38	O	611
NC_003197.2	STM0637	dacA	698404	699615	227.191	234.569	O	152
NC_003197.2	STM0638	rlpA	699755	700912	161.27	160.956	O	-
NC_003197.2	STM0639	mrdB	700911	702037	21.4525	24.4778	O	54
NC_003197.2	STM0640	mrdA	702026	703945	54.2484	46.4539	O	65
NC_003197.2	STM0641	ybeA	703958	704438	123.894	115.596	O	84
NC_003197.2	STM0642	ybeB	704429	704758	83.164	59.3397	O	85
NC_003197.2	STM0643	cobC	705075	705693	27.6574	24.9386	O	17
NC_003197.2	STM0644	cobD	705773	706874	11.0289	7.6526	-	4
NC_003197.2	STM0645	nadD	706849	707499	52.395	55.1101	O	30
NC_003197.2	STM0646	holA	707492	708523	170.196	148.891	O	82
NC_003197.2	STM0647	rlpB	708523	709121	267.263	274.178	O	147
NC_003197.2	STM0648	leuS	709128	711727	414.627	412.478	O	94
NC_003197.2	STM0649	STM0649	711947	712288	0.382124	0.417939	-	1
NC_003197.2	STM0650	STM0650	712300	713477	4.21569	3.88279	-	2
NC_003197.2	STM0651	STM0651	713522	714480	5.58721	5.36565	-	14
NC_003197.2	STM0652	STM0652	714541	716476	36.3843	40.5327	O	27
NC_003197.2	STM0653	ybeL	716558	717042	54.6996	50.3957	O	42
NC_003197.2	STM0654	ybeQ	717081	718096	9.00398	9.7072	-	6
NC_003197.2	STM0655	ybeR	718188	718908	4.53143	6.5421	-	2
NC_003197.2	STM0656	ybeS	718897	720338	3.53451	2.47807	-	1
NC_003197.2	STM0657	ybeU	720336	721045	4.2335	5.43556	-	1
NC_003197.2	STM0658	ybeV	721026	722514	3.77402	4.31973	-	4
NC_003197.2	STM0659	hscC	722536	724215	3.26716	3.99878	-	6
NC_003197.2	STM0660	STM0660	724291	725535	24.7727	22.3874	O	16
NC_003197.2	STM0661	ybeK	725561	726507	37.2601	39.6958	O	16
NC_003197.2	STM0662	gltL	726613	727350	123.072	129.959	O	19
NC_003197.2	STM0663	gltK	727338	728026	60.1271	54.1452	O	21
NC_003197.2	STM0664	gltJ	728012	728765	97.4081	91.7514	O	9
NC_003197.2	STM0665	gltI	728912	729847	601.632	599.075	O	155
NC_003197.2	STM0666	lnt	730175	731724	106.994	105.587	O	69
NC_003197.2	STM0667	ybeX	731733	732629	386.231	348.972	O	156
NC_003197.2	STM0668	ybeY	732769	733259	175.934	189.222	O	156
NC_003197.2	STM0669	phoL	733239	734331	305.254	289.924	O	141
NC_003197.2	STM0670	miaB	734490	735914	389.399	402.325	O	100
NC_003197.2	STM0671	ubiF	736044	737233	68.1985	66.5429	O	22
NC_003197.2	STM0672	STM0672	737300	737878	2.2571	1.72806	-	16
NC_003197.2	STM0680	asnB	738942	740618	191.626	194.416	O	12
NC_003197.2	STM0681	nagD	740896	741659	159.424	162.205	O	53
NC_003197.2	STM0682	nagC	741695	742921	90.5325	90.2809	O	39
NC_003197.2	STM0683	nagA	742920	744086	86.4523	84.7567	O	59
NC_003197.2	STM0684	nagB	744134	745013	112.123	106.714	O	42
NC_003197.2	STM0685	nagE	745168	747213	133.497	125.889	O	35
NC_003197.2	STM0686	glnS	747412	749091	448.923	436.888	O	160
NC_003197.2	STM0687	ybfM	749525	750943	10.1307	10.2744	O	7
NC_003197.2	STM0688	ybfN	750981	751325	6.06081	9.1147	-	15
NC_003197.2	STM0689	citA	751374	752685	10.4589	7.40822	-	3
NC_003197.2	STM0690	citB	752729	753875	9.68469	11.5893	-	1
NC_003197.2	STM0691	STM0691	753855	755263	16.6952	14.608	O	4
NC_003197.2	STM0692	STM0692	755356	756295	68.9579	64.929	O	27
NC_003197.2	STM0693	fur	756397	757003	385.385	384.3	O	460
NC_003197.2	STM0694	fldA	757131	757676	298.951	310.478	O	367
NC_003197.2	STM0695	ybfE	757812	758122	37.8192	30.7931	O	157
NC_003197.2	STM0696	ybfF	758239	759009	121.194	115.683	O	38
NC_003197.2	STM0697	seqA	759184	759736	335.814	324.124	O	144
NC_003197.2	STM0698	pgm	759749	761401	372.847	365.768	O	132
NC_003197.2	STM0699	STM0699	761516	762001	1.61341	3.82337	-	8
NC_003197.2	STM0700	potE	762066	763399	2.44914	1.82151	-	3
NC_003197.2	STM0701	speF	763382	765590	1.18322	1.1	-	2
NC_003197.2	STM0702	kdpE	766342	767027	45.3401	39.3801	O	19
NC_003197.2	STM0703	kdpD	767016	769717	29.1166	28.8303	O	8
NC_003197.2	STM0704	kdpC	769697	770291	5.9303	5.52522	-	5
NC_003197.2	STM0705	kdpB	770290	772353	2.08946	2.5623	-	0
NC_003197.2	STM0706	kdpA	772359	774130	0.95876	0.967957	-	0
NC_003197.2	STM0707	STM0707	774038	774134	0	0	-	-
NC_003197.2	STM0708	ybfA	774450	774670	13.6008	11.6418	O	41
NC_003197.2	STM0709	phrB	774771	776202	9.03488	9.08316	-	5
NC_003197.2	STM0710	ybgH	776241	777733	85.1693	81.472	O	8
NC_003197.2	STM0711	ybgI	778039	778794	218.329	207.218	O	53
NC_003197.2	STM0712	ybgJ	778799	779466	134.99	133.52	O	31
NC_003197.2	STM0713	ybgK	779449	780392	141.346	127.794	O	15
NC_003197.2	STM0714	ybgL	780368	781116	83.7509	80.723	O	22
NC_003197.2	STM0715	STM0715	781440	781571	0	0	-	7
NC_003197.2	STM0716	STM0716	781618	782197	47.0921	36.966	O	12
NC_003197.2	STM0717	STM0717	782650	782992	4.19111	5.00064	-	2
NC_003197.2	STM0718	STM0718	782988	783734	4.3737	2.67884	-	1
NC_003197.2	STM0719	STM0719	784020	785171	4.19739	3.84634	-	0
NC_003197.2	STM0720	STM0720	785168	786064	1.16554	0.956087	-	0
NC_003197.2	STM0721	STM0721	786070	787210	1.37444	1.12745	-	0
NC_003197.2	STM0722	STM0722	787333	788109	1.17735	1.47166	-	1
NC_003197.2	STM0723	STM0723	788108	788823	2.92036	2.59519	-	2
NC_003197.2	STM0724	STM0724	788912	790695	1.31858	2.08313	-	2
NC_003197.2	STM0725	STM0725	790884	791721	0.935701	0.341134	-	1
NC_003197.2	STM0726	STM0726	791779	793674	3.5153	2.78934	-	2
NC_003197.2	STM0727	STM0727	793737	793879	0	0	-	26
NC_003197.2	STM0728	nei	793916	794719	56.0781	53.6895	O	19
NC_003197.2	STM0729	abrB	794774	795833	17.1372	17.1252	O	8
NC_003197.2	STM0730	gltA	795957	797303	2356.23	2367.08	O	140
NC_003197.2	STM0731	STM0731	797200	797586	0.675381	0.369341	-	4
NC_003197.2	STM0732	sdhC	797906	798384	315.393	290.645	O	122
NC_003197.2	STM0733	sdhD	798365	798725	238.204	208.265	O	118
NC_003197.2	STM0734	sdhA	798708	800491	602.593	576.387	O	120
NC_003197.2	STM0735	sdhB	800494	801224	345.04	358.804	O	226
NC_003197.2	STM0736	sucA	801627	804549	465.383	466.458	O	332
NC_003197.2	STM0737	sucB	804553	805772	803.399	827.5	O	405
NC_003197.2	STM0738	sucC	805897	807080	709.724	687.513	O	344
NC_003197.2	STM0739	sucD	807066	807949	771.995	758.17	O	479
NC_003197.2	STM0740	cydA	809352	811100	236.715	248.277	O	144
NC_003197.2	STM0741	cydB	811103	812255	226.576	235.291	O	91
NC_003197.2	STM0742	ybgT	812263	812383	2.1601	0	-	228
NC_003197.2	STM0743	ybgE	812505	812801	18.9209	16.8442	O	97
NC_003197.2	STM0744	ybgC	813018	813434	89.318	77.1232	O	187
NC_003197.2	STM0745	tolQ	813417	814123	191.501	184.582	O	110
NC_003197.2	STM0746	tolR	814115	814555	71.4181	70.3331	O	142
NC_003197.2	STM0747	tolA	814607	815843	111.036	110.234	O	99
NC_003197.2	STM0748	tolB	815950	817259	400.04	398.8	O	308
NC_003197.2	STM0749	pal	817280	817818	2822.97	2838.55	O	932
NC_003197.2	STM0750	ybgF	817819	818616	407.289	395.669	O	451
NC_003197.2	STM0756	nadA	820225	821279	179.368	181.548	O	6
NC_003197.2	STM0757	pnuC	821292	822023	129.794	131.414	O	12
NC_003197.2	STM0758	ybgR	822020	822971	11.2566	12.7621	O	7
NC_003197.2	STM0759	ybgS	823069	823467	3.93042	3.58233	-	4
NC_003197.2	STM0760	aroG	823653	824827	646.091	670.031	O	64
NC_003197.2	STM0761	STM0761	824921	825473	30.9582	33.6014	O	10
NC_003197.2	STM0762	STM0762	825481	826333	16.8529	16.0865	O	8
NC_003197.2	STM0763	STM0763	826495	827346	10.1236	7.88491	-	15
NC_003197.2	STM0764	STM0764	827347	828330	5.71089	5.66511	-	7
NC_003197.2	STM0765	STM0765	828574	829821	0.31415	0.114531	-	0
NC_003197.2	STM0766	dcoC	829871	830116	0.531245	0.581037	-	1
NC_003197.2	STM0768	dcoB	831914	833223	0.897845	0.218221	-	-
NC_003197.2	STM0769	STM0769	833335	834040	6.849	7.28847	-	9
NC_003197.2	STM0770	STM0770	834420	835499	3.14615	5.0292	-	3
NC_003197.2	STM0771	STM0771	835495	836275	4.6853	4.57539	-	4
NC_003197.2	STM0772	gpmA	836366	837131	1384.66	1426.92	O	686
NC_003197.2	STM0773	galM	837342	838395	207.065	196.231	O	51
NC_003197.2	STM0774	galK	838376	839537	95.1468	101.973	O	34
NC_003197.2	STM0775	galT	839527	840585	63.1836	74.6394	O	18
NC_003197.2	STM0776	galE	840584	841667	69.9244	84.7853	O	27
NC_003197.2	STM0777	STM0777	841823	842736	2.57369	1.72022	-	2
NC_003197.2	STM0778	modF	842902	844389	156.156	151.868	O	30
NC_003197.2	STM0779	modE	844445	845245	83.0454	81.3713	O	33
NC_003197.2	STM0780	STM0780	845350	845511	68.57	66.1736	O	469
NC_003197.2	STM0781	modA	845608	846451	27.8715	28.9596	O	101
NC_003197.2	STM0782	modB	846432	847140	26.1741	21.3697	O	76
NC_003197.2	STM0783	modC	847129	848201	36.4168	33.3027	O	69
NC_003197.2	STM0784	ybhA	848202	849032	44.3484	43.8609	O	23
NC_003197.2	STM0785	ybhE	849173	850179	86.6916	84.5971	O	16
NC_003197.2	STM0786	ybhC	850323	851618	552.896	566.336	O	110
NC_003197.2	STM0787	hutI	851838	853067	55.3557	52.8743	O	18
NC_003197.2	STM0788	hutG	853057	854005	40.762	31.7801	O	13
NC_003197.2	STM0789	hutC	854043	854775	34.5882	31.98	O	16
NC_003197.2	STM0791	hutH	856651	858178	6.32905	8.04477	-	9
NC_003197.2	STM0792	ybhB	858263	858750	70.1635	59.4586	O	26
NC_003197.2	STM0793	bioA	858797	860137	91.2173	90.6001	O	3
NC_003197.2	STM0794	bioB	860127	861213	193.685	201.713	O	1
NC_003197.2	STM0795	bioF	861199	862367	72.6656	73.8518	O	2
NC_003197.2	STM0796	bioC	862338	863106	13.2556	15.7991	O	2
NC_003197.2	STM0797	bioD	863083	863785	68.7823	63.233	O	2
NC_003197.2	STM0798	uvrB	864348	866457	60.636	61.4417	O	47
NC_003197.2	STM0799	STM0799	866766	866939	0	0	-	-
NC_003197.2	STM0800	slrP	866940	869244	12.8702	12.9603	O	14
NC_003197.2	STM0801	ybhK	869336	870255	31.2511	32.4711	O	26
NC_003197.2	STM0802	moaA	870632	871630	107.139	105.592	O	41
NC_003197.2	STM0803	moaB	871639	872164	168.203	165.489	O	34
NC_003197.2	STM0804	moaC	872156	872652	133.316	119.065	O	45
NC_003197.2	STM0805	moaD	872632	872890	22.7061	20.9712	O	43
NC_003197.2	STM0806	moaE	872879	873344	47.9557	46.9293	O	56
NC_003197.2	STM0807	ybhL	873380	874096	213.254	222.476	O	140
NC_003197.2	STM0808	ybhM	874243	874950	0.553756	0	-	1
NC_003197.2	STM0809	STM0809	874968	875582	0.212498	1.16207	-	1
NC_003197.2	STM0810	STM0810	875583	876150	1.38049	1.50988	-	1
NC_003197.2	STM0811	ybhN	876153	877131	4.00469	5.84004	-	4
NC_003197.2	STM0812	ybhO	877115	878370	5.72273	4.77967	-	1
NC_003197.2	STM0813	ybhP	878353	879121	6.2879	6.69137	-	2
NC_003197.2	STM0814	ybhQ	879231	879654	57.6376	52.9264	O	99
NC_003197.2	STM0815	ybhR	879616	880732	15.0927	15.6115	O	16
NC_003197.2	STM0816	ybhS	880838	881981	19.0775	20.3657	O	9
NC_003197.2	STM0817	ybhF	881961	883707	31.1193	33.3815	O	14
NC_003197.2	STM0818	STM0818	883690	884700	46.923	50.4726	O	10
NC_003197.2	STM0819	ybiH	884685	885370	26.2897	26.2534	O	15
NC_003197.2	STM0820	rhlE	885578	886953	24.1238	24.4111	O	20
NC_003197.2	STM0821	dinG	887150	889305	24.1855	19.9552	O	25
NC_003197.2	STM0822	ybiB	889323	890309	65.1445	65.0231	O	24
NC_003197.2	STM0823	ybiJ	890465	890737	0.957409	1.57071	-	31
NC_003197.2	STM0825	ybiI	891010	891288	0.936819	2.56156	-	12
NC_003197.2	STM0826	ybiN	891469	892407	36.1858	44.6006	O	12
NC_003197.2	STM0827	ybiO	892404	894634	3.39749	3.58779	-	9
NC_003197.2	STM0828	glnQ	894745	895482	268.279	275.411	O	327
NC_003197.2	STM0829	glnP	895464	896135	130.686	127.195	O	266
NC_003197.2	STM0830	glnH	896267	897024	393.093	385.623	O	810
NC_003197.2	STM0831	dps	897490	898127	103.033	106.417	O	120
NC_003197.2	STM0832	ybiF	898296	899194	28.0561	28.3008	O	21
NC_003197.2	STM0833	ompX	899528	900052	1320.31	1391.23	O	889
NC_003197.2	STM0834	ybiP	900115	901702	15.554	14.4915	O	19
NC_003197.2	STM0835	STM0835	902263	902747	35.5682	30.9447	O	67
NC_003197.2	STM0836	ybiR	902728	903856	19.3309	15.952	O	24
NC_003197.2	STM0837	ybiS	903900	904836	240.173	235.835	O	81
NC_003197.2	STM0838	ybiT	905027	906631	128.406	124.411	O	31
NC_003197.2	STM0839	STM0839	907240	907983	4.74265	8.45315	-	1
NC_003197.2	STM0840	ybiV(2)	908012	908739	0.359028	0	-	0
NC_003197.2	STM0841	ybiU	908936	910210	9.53241	11.8832	-	2
NC_003197.2	STM0842	ybiV(1)	910450	911272	125.129	126.783	O	103
NC_003197.2	STM0843	pflF	911350	913795	2.244	2.04527	-	0
NC_003197.2	STM0844	pflE	913788	914697	1.00528	0.628286	-	0
NC_003197.2	STM0845	moeB	914965	915727	67.3129	65.5665	O	34
NC_003197.2	STM0846	moeA	915714	916962	95.739	100.936	O	25
NC_003197.2	STM0847	ybiK	917139	918093	263.562	249.65	O	33
NC_003197.2	STM0848	yliA	918092	919975	141.924	136.486	O	26
NC_003197.2	STM0849	yliB	919996	921546	151.583	162.749	O	19
NC_003197.2	STM0850	yliC	921595	922527	57.2891	56.071	O	13
NC_003197.2	STM0851	yliD	922515	923441	32.7068	30.5298	O	16
NC_003197.2	STM0852	yliG	923532	924857	195.931	190.149	O	41
NC_003197.2	STM0853	yliH	925072	925471	46.7204	61.1047	O	12
NC_003197.2	STM0854	STM0854	926180	926699	1.75924	1.37438	-	2
NC_003197.2	STM0855	STM0855	926613	927471	2.89062	4.15993	-	2
NC_003197.2	STM0856	STM0856	927475	928429	2.87373	3.44241	-	1
NC_003197.2	STM0857	STM0857	928716	929886	20.3116	19.53	O	8
NC_003197.2	STM0858	STM0858	930328	932020	11.3472	9.79354	-	3
NC_003197.2	STM0859	STM0859	932026	932916	18.7742	16.6838	O	9
NC_003197.2	STM0860	STM0860	933181	933609	3.65556	5.33091	-	11
NC_003197.2	STM0861	yliI	933942	934633	12.2754	10.7408	O	3
NC_003197.2	STM0862	yliJ	934630	935267	137.446	148.984	O	23
NC_003197.2	STM0863	dacC	935480	936702	68.9229	76.7852	O	21
NC_003197.2	STM0864	deoR	936747	937515	88.5404	82.341	O	74
NC_003197.2	STM0865	ybjG	937577	938194	25.1645	20.3532	O	35
NC_003197.2	STM0866	mdfA	938490	939730	21.6933	19.9257	O	18
NC_003197.2	STM0867	STM0867	939784	940613	44.5593	39.7807	O	20
NC_003197.2	STM0868	STM0868	940596	941820	14.7222	12.2516	O	13
NC_003197.2	STM0869	STM0869	941963	942595	6.60657	7.45159	-	7
NC_003197.2	STM0870	STM0870	942712	944412	40.8731	38.2337	O	42
NC_003197.2	STM0871	ybjM	944656	945045	4.35621	7.33	-	8
NC_003197.2	STM0872	grxA	945077	945350	185.059	182.581	O	775
NC_003197.2	STM0873	ybjC	945500	945800	19.972	15.1958	O	35
NC_003197.2	STM0874	mdaA	945772	946506	54.2304	59.8966	O	19
NC_003197.2	STM0875	rimK	946554	947466	33.6378	36.3208	O	77
NC_003197.2	STM0876	ybjN	947547	948039	56.4628	53.347	O	40
NC_003197.2	STM0877	potF	948375	949500	607.587	603.475	O	6
NC_003197.2	STM0878	potG	949574	950721	302.013	295.706	O	5
NC_003197.2	STM0879	potH	950720	951684	59.4521	59.9883	O	7
NC_003197.2	STM0880	potI	951667	952526	132.51	126.148	O	12
NC_003197.2	STM0881	ybjO	952585	953073	48.1054	43.8451	O	28
NC_003197.2	STM0882	ybjF	953103	954246	35.9844	39.4821	O	27
NC_003197.2	STM0884	STM0884	954525	955872	1.64812	0.636209	-	1
NC_003197.2	STM0885	STM0885	955896	956222	2.79757	5.24532	-	2
NC_003197.2	STM0886	STM0886	956226	957719	12.2464	11.6721	O	4
NC_003197.2	STM0887	artJ	957938	958683	234.044	242.376	O	8
NC_003197.2	STM0888	artM	958906	959589	81.2013	76.0648	O	60
NC_003197.2	STM0889	artQ	959574	960305	128.901	119.698	O	43
NC_003197.2	STM0890	artI	960297	961028	362.065	383.894	O	51
NC_003197.2	STM0891	artP	961046	961774	185.901	180.384	O	102
NC_003197.2	STM0892	ybjP	962004	962531	179.694	186.519	O	39
NC_003197.2	STM0893	STM0893	962615	963952	220.057	198.378	O	-
NC_003197.2	STM0894	STM0894	963968	964216	0.524845	0.574036	-	-
NC_003197.2	STM0895	STM0895	964576	964890	1.24463	0.907524	-	-
NC_003197.2	STM0896	STM0896	965344	965740	4.2794	4.32045	-	-
NC_003197.2	STM0897	STM0897	966312	966733	5.5743	4.0645	-	-
NC_003197.2	STM0898	STM0898	967914	968613	73.5577	79.6352	O	-
NC_003197.2	STM0898A	STM0898A	968722	968976	3.07497	3.36318	-	-
NC_003197.2	STM0899	STM0899	969470	969844	2.09098	1.9058	-	-
NC_003197.2	STM0900	STM0900	969994	971585	2.21641	1.25697	-	-
NC_003197.2	STM0901	STM0901	971577	972550	5.36699	3.96226	-	-
NC_003197.2	STM0902	STM0902	972544	973410	5.57715	6.4296	-	-
NC_003197.2	STM0903	STM0903	973402	974222	18.4648	17.584	O	-
NC_003197.2	STM0904	STM0904	974377	974777	9.77703	8.19827	-	-
NC_003197.2	STM0905	STM0905	975827	976225	93.0198	93.4989	O	-
NC_003197.2	STM0906	STM0906	976808	977159	4.08395	3.24852	-	4
NC_003197.2	STM0907	STM0907	977156	977776	10.3118	9.43693	-	-
NC_003197.2	STM0908	STM0908	977762	978258	5.78491	5.75191	-	-
NC_003197.2	STM0909	STM0909	979087	979584	3.41149	3.73124	-	4
NC_003197.2	STM0910	STM0910	979563	981679	9.01285	8.84482	-	-
NC_003197.2	STM0911	STM0911	981873	983414	6.69534	6.7667	-	-
NC_003197.2	STM0912	STM0912	983260	985452	8.04498	9.7115	-	-
NC_003197.2	STM0913	STM0913	985466	986140	3.09775	1.9058	-	-
NC_003197.2	STM0914	STM0914	986129	986720	7.50563	6.519	-	-
NC_003197.2	STM0915	STM0915	986712	987118	7.06412	5.26788	-	-
NC_003197.2	STM0916	STM0916	987122	987872	16.1835	17.7003	O	-
NC_003197.2	STM0917	STM0917	988334	988656	3.64141	3.09766	-	-
NC_003197.2	STM0918	STM0918	988621	991789	9.56744	10.9152	-	-
NC_003197.2	STM0919	STM0919	991782	992118	0.387793	1.27242	-	-
NC_003197.2	STM0920	STM0920	992238	992763	107.332	120.924	O	-
NC_003197.2	STM0921	STM0921	992889	993590	61.6199	55.9931	O	-
NC_003197.2	STM0922	STM0922	993596	994336	32.0984	33.3708	O	-
NC_003197.2	STM0923	STM0923	994228	994911	19.4883	16.5086	O	-
NC_003197.2	STM0924	STM0924	994965	995495	81.4636	94.2133	O	-
NC_003197.2	STM0925	STM0925	995583	999029	7.46887	7.21517	-	-
NC_003197.2	STM0926	STM0926	999067	1001445	4.12	3.96541	-	-
NC_003197.2	STM0927	STM0927	1001440	1002020	4.94853	4.18226	-	-
NC_003197.2	STM0928	nanH	1002091	1003333	28.3872	29.093	O	-
NC_003197.2	STM0929	STM0929	1003903	1004278	2.78056	5.7022	-	-
NC_003197.2	STM0930	STM0930	1005356	1005693	81.1956	75.2735	O	58
NC_003197.2	STM0931	ybjR	1005673	1006520	61.1821	59.163	O	26
NC_003197.2	STM0932	STM0932	1006517	1007540	22.2065	24.9857	O	33
NC_003197.2	STM0933	ybjT	1007626	1009071	59.7397	59.8034	O	13
NC_003197.2	STM0934	ltaA	1009070	1010083	126.433	112.346	O	29
NC_003197.2	STM0935	poxB	1010110	1011844	10.7713	9.72123	-	2
NC_003197.2	STM0936	hcr	1011986	1012967	13.7074	13.9733	O	12
NC_003197.2	STM0937	hcp	1012966	1014629	10.6026	11.854	O	7
NC_003197.2	STM0938	ybjE	1014762	1015677	85.1744	86.6037	O	22
NC_003197.2	STM0939	ybjD	1015855	1017521	28.9282	28.6385	O	13
NC_003197.2	STM0940	ybjX	1017518	1018486	531.242	536.781	O	272
NC_003197.2	STM0941	ybjY	1018604	1019732	82.3011	75.8353	O	27
NC_003197.2	STM0942	ybjZ	1019716	1021675	56.8085	55.8613	O	26
NC_003197.2	STM0943	cspD	1021805	1022040	239.222	221.67	O	95
NC_003197.2	STM0944	yljA	1022350	1022670	67.1752	56.5506	O	131
NC_003197.2	STM0945	clpA	1022655	1024977	335.576	327.403	O	81
NC_003197.2	STM0946	tnpA_1	1025163	1025627	0	0	-	0
NC_003197.2	STM0947	IS3 family transposase	1026093	1027345	1.33743	1.04485	-	2
NC_003197.2	STM0948	STM0948	1026944	1027352	1.27811	3.49474	-	-
NC_003197.2	STM0950	STM0950	1027682	1028366	34.7225	29.4217	O	5
NC_003197.2	STM0951	STM0951	1028379	1029247	11.4294	13.3231	O	1
NC_003197.2	STM0952	STM0952	1029343	1030259	17.5294	15.7431	O	9
NC_003197.2	STM0953	infA	1030350	1030577	804.752	761.066	O	751
NC_003197.2	STM0954	STM0954	1030496	1030885	40.2112	39.2155	O	749
NC_003197.2	STM0955	aat	1030880	1031600	65.2525	54.914	O	41
NC_003197.2	STM0956	cydC	1031629	1033365	99.0116	95.6192	O	52
NC_003197.2	STM0957	cydD	1033351	1035117	109.312	113.41	O	53
NC_003197.2	STM0958	trxB	1035231	1036210	907.47	966.708	O	201
NC_003197.2	STM0959	lrp	1036670	1037239	1121.84	1167.05	O	292
NC_003197.2	STM0960	ftsK	1037360	1041429	273.414	256.265	O	96
NC_003197.2	STM0961	lolA	1041561	1042183	264.729	255.815	O	103
NC_003197.2	STM0962	ycaJ	1042183	1043536	151.052	136.918	O	66
NC_003197.2	STM0963	serS	1043785	1045087	499.777	465.224	O	109
NC_003197.2	STM0964	dmsA	1045269	1047768	3.97286	3.83066	-	2
NC_003197.2	STM0965	dmsB	1047767	1048396	0.622316	0.453762	-	1
NC_003197.2	STM0966	dmsC	1048385	1049261	0.745076	0.488945	-	2
NC_003197.2	STM0968	ycaD	1049598	1050759	18.8944	17.5901	O	17
NC_003197.2	STM0969	ycaM	1050965	1052398	5.10351	5.48217	-	7
NC_003197.2	STM0970	pflA	1052691	1053515	93.7773	99.2749	O	102
NC_003197.2	STM0971	STM0971	1053607	1053936	0.792038	0.866273	-	62
NC_003197.2	STM0972	STM0972	1054059	1055023	14.8969	16.2931	O	16
NC_003197.2	STM0973	pflB	1055099	1057510	522.583	521.369	O	136
NC_003197.2	STM0974	focA	1057441	1058474	70.2723	72.9881	O	110
NC_003197.2	STM0975	ycaO	1058703	1060463	67.6808	69.1543	O	31
NC_003197.2	STM0976	ycaP	1060583	1061292	7.54667	5.23424	-	4
NC_003197.2	STM0977	serC	1061470	1062566	1328.43	1280.29	O	60
NC_003197.2	STM0978	aroA	1062637	1063920	471.041	479.344	O	35
NC_003197.2	STM0979	ycaL	1064050	1064824	48.902	52.3788	O	18
NC_003197.2	STM0980	cmk	1064803	1065680	77.6973	77.9794	O	250
NC_003197.2	STM0981	rpsA	1065699	1067467	4996.66	4938.73	O	1850
NC_003197.2	STM0982	himD	1067568	1067907	811.024	903.434	O	342
NC_003197.2	STM0983	ycaI	1068128	1070401	3.16084	3.51995	-	2
NC_003197.2	STM0984	msbA	1070426	1072186	140.185	143.828	O	86
NC_003197.2	STM0985	lpxK	1072166	1073160	83.4028	79.5839	O	68
NC_003197.2	STM0986	ycaQ	1073192	1074436	19.5242	17.7951	O	15
NC_003197.2	STM0987	ycaR	1074480	1074670	8.21066	12.722	-	125
NC_003197.2	STM0988	kdsB	1074651	1075413	87.6951	80.5532	O	66
NC_003197.2	STM0989	STM0989	1075608	1076517	12.6378	11.6233	O	9
NC_003197.2	STM0990	ycbC	1076497	1077288	19.4709	27.071	O	7
NC_003197.2	STM0991	smtA	1077308	1078212	78.4118	73.4418	O	57
NC_003197.2	STM0992	mukF	1078194	1079527	66.8126	71.5747	O	63
NC_003197.2	STM0993	mukE	1079501	1080212	102.236	89.5352	O	75
NC_003197.2	STM0994	mukB	1080201	1084678	185.873	186.665	O	82
NC_003197.2	STM0995	ycbB	1085010	1086864	77.9186	72.1995	O	37
NC_003197.2	STM0996	ycbK	1087124	1087672	266.372	302.012	O	93
NC_003197.2	STM0997	ycbL	1087690	1088347	253.23	251.983	O	94
NC_003197.2	STM0998	aspC	1088409	1089612	907.64	962.318	O	117
NC_003197.2	STM0999	ompF	1089784	1090975	10557.4	10714.7	O	114
NC_003197.2	STM1000	asnS	1091482	1092891	877.545	845.75	O	193
NC_003197.2	STM1001	STM1001	1093083	1093550	8.65657	9.46792	-	9
NC_003197.2	STM1002	STM1002	1093850	1095075	3.62425	3.03125	-	1
NC_003197.2	STM1003	STM1003	1095314	1096756	1.08679	0.594324	-	0
NC_003197.2	STM1004	pncB	1096834	1098221	288.677	293.799	O	62
NC_003197.2	STM1005	STM1005	1098231	1099531	55.2479	50.7579	O	64
NC_003197.2	STM1006	STM1006	1099568	1099823	2.04197	0.55834	-	2
NC_003197.2	STM1007	STM1007	1099857	1100104	1.58088	1.72905	-	1
NC_003197.2	STM1008	STM1008	1100139	1101300	14.1708	14.5149	O	-
NC_003197.2	STM1009	STM1009	1101259	1104151	5.73701	6.47234	-	6
NC_003197.2	STM1010	STM1010	1104271	1104570	4.79183	4.28805	-	1
NC_003197.2	STM1011	STM1011	1104743	1105009	0.489462	0.535337	-	153
NC_003197.2	STM1012	STM1012	1105053	1105468	207.025	193.787	O	0
NC_003197.2	STM1013	STM1013	1105788	1106162	0	0	-	3
NC_003197.2	STM1014	STM1014	1106241	1107230	0	0	-	2
NC_003197.2	STM1015	STM1015	1107221	1107982	0	0	-	1
NC_003197.2	STM1016	STM1016	1107987	1108340	0	0	-	15
NC_003197.2	STM1017	STM1017	1108331	1108648	0	0	-	369
NC_003197.2	STM1018	STM1018	1108726	1109016	0	0	-	110
NC_003197.2	STM1019	STM1019	1109302	1109541	0	0	-	10
NC_003197.2	STM1020	STM1020	1109951	1110559	0.643775	0	-	1
NC_003197.2	STM1021	STM1021	1110762	1111379	0	0	-	3
NC_003197.2	STM1022	STM1022	1111498	1112309	0.965662	0.880142	-	122
NC_003197.2	STM1023	STM1023	1112372	1112693	15.8285	13.3169	O	0
NC_003197.2	STM1024	STM1024	1112860	1112992	0	0	-	14
NC_003197.2	STM1025	STM1025	1113128	1113583	122.375	120.053	O	9
NC_003197.2	STM1026	STM1026	1113938	1114456	52.627	53.1531	O	0
NC_003197.2	STM1027	STM1027	1114977	1115229	0	0	-	1
NC_003197.2	STM1028	STM1028	1115204	1115665	0	0	-	2
NC_003197.2	STM1029	STM1029	1115677	1116162	1.61341	2.05874	-	2
NC_003197.2	STM1030	STM1030	1116362	1116903	6.26908	6.59294	-	3
NC_003197.2	STM1031	STM1031	1116854	1118998	5.66612	6.39709	-	4
NC_003197.2	STM1032	STM1032	1119426	1120745	6.2373	3.89823	-	3
NC_003197.2	STM1033	STM1033	1120662	1122750	6.50616	9.44233	-	1
NC_003197.2	STM1034	STM1034	1122834	1123164	0.789645	1.29548	-	2
NC_003197.2	STM1035	STM1035	1123152	1123456	0.856959	1.40592	-	3
NC_003197.2	STM1036	STM1036	1123429	1124003	2.50009	2.23724	-	2
NC_003197.2	STM1037	STM1037	1123992	1124401	4.46246	1.74311	-	3
NC_003197.2	STM1038	STM1038	1124406	1125162	9.49504	9.06325	-	1
NC_003197.2	STM1039	STM1039	1125200	1125606	6.42193	4.2143	-	3
NC_003197.2	STM1040	STM1040	1125597	1125932	5.83421	1.27621	-	2
NC_003197.2	STM1041	STM1041	1126006	1128999	4.40859	3.58054	-	2
NC_003197.2	STM1042	STM1042	1128991	1129328	0	0	-	9
NC_003197.2	STM1043	STM1043	1129427	1129924	26.2422	17.2211	O	43
NC_003197.2	STM1044	sodC	1130041	1130580	227.975	224.726	O	3
NC_003197.2	STM1045	STM1045	1130658	1131359	10.7974	9.36611	-	2
NC_003197.2	STM1046	STM1046	1131363	1132106	8.60703	6.14774	-	2
NC_003197.2	STM1047	STM1047	1131997	1132708	8.44322	6.2233	-	2
NC_003197.2	STM1048	STM1048	1132772	1135227	9.47156	7.97317	-	1
NC_003197.2	STM1049	STM1049	1136453	1138902	1.44022	1.22516	-	1
NC_003197.2	STM1050	STM1050	1138890	1139483	4.62022	4.572	-	7
NC_003197.2	STM1051	sseI	1139954	1140927	9.52641	11.5933	-	7
NC_003197.2	STM1053	STM1053	1141575	1142214	2.65457	2.01002	-	1
NC_003197.2	STM1054	STM1054	1142270	1142575	5.97911	7.47373	-	11
NC_003197.2	STM1055	STM1055	1142554	1143243	83.1468	79.7536	O	37
NC_003197.2	STM1056	STM1056	1143511	1143702	0	0	-	23
NC_003197.2	STM1057	pepN	1144119	1146741	65.1189	67.4623	O	33
NC_003197.2	STM1058	pyrD	1146875	1147959	61.4286	69.5573	O	43
NC_003197.2	STM1059	ycbW	1148119	1148667	96.884	101.018	O	42
NC_003197.2	STM1060	STM1060	1148664	1149786	28.9767	26.9833	O	12
NC_003197.2	STM1061	ycbY	1149872	1151980	100.261	97.8654	O	59
NC_003197.2	STM1062	uup	1151981	1153900	126.534	126.334	O	59
NC_003197.2	STM1063	pqiA	1153904	1155168	26.6538	25.0843	O	43
NC_003197.2	STM1064	pqiB	1155157	1156813	67.4332	62.0219	O	40
NC_003197.2	STM1065	ymbA	1156798	1157373	46.2847	46.6524	O	47
NC_003197.2	STM1066	rmf	1157615	1157796	480.38	391.108	O	33
NC_003197.2	STM1067	fabA	1157896	1158479	462.325	443.49	O	466
NC_003197.2	STM1068	lonH	1158483	1160243	100.928	95.5335	O	73
NC_003197.2	STM1069	ycbG	1160409	1160881	75.4278	77.058	O	46
NC_003197.2	STM1070	ompA	1160953	1162133	10795.7	11202.9	O	918
NC_003197.2	STM1071	sulA	1162362	1163017	23.3084	23.7499	O	44
NC_003197.2	STM1072	yccR	1163078	1163693	11.6684	11.3698	O	7
NC_003197.2	STM1073	yccS	1163680	1165833	30.6391	32.9799	O	16
NC_003197.2	STM1074	yccF	1165852	1166318	28.5439	26.3221	O	12
NC_003197.2	STM1075	helD	1166406	1168476	66.3843	70.1217	O	23
NC_003197.2	STM1076	mgsA	1168512	1168983	144.53	155.957	O	40
NC_003197.2	STM1077	yccT	1169065	1169739	4.25941	3.17633	-	2
NC_003197.2	STM1078	STM1078	1169888	1170314	82.0233	95.4016	O	26
NC_003197.2	STM1079	yccV	1170359	1170685	128.688	127.199	O	160
NC_003197.2	STM1080	yccW	1170734	1171958	82.359	83.194	O	27
NC_003197.2	STM1081	STM1081	1172149	1172708	8.868	6.89151	-	2
NC_003197.2	STM1082	STM1082	1172728	1173513	29.2631	26.1866	O	9
NC_003197.2	STM1083	yccX	1173549	1173843	11.0751	10.175	O	2
NC_003197.2	STM1084	yccK	1173840	1174179	108.393	97.9525	O	166
NC_003197.2	STM1085	yccA	1174256	1174915	421.364	447.647	O	100
NC_003197.2	STM1087	pipA	1175536	1176224	13.0876	14.5217	O	18
NC_003197.2	STM1088	pipB	1176438	1177320	0.888016	0.809372	-	1
NC_003197.2	STM1089	STM1089	1177531	1177851	0	0	-	0
NC_003197.2	STM1090	pipC	1177861	1178208	9.01285	7.39319	-	16
NC_003197.2	STM1091	sopB	1178219	1179912	6.94319	7.34082	-	6
NC_003197.2	STM1092	orfX	1180229	1180406	0	0.803006	-	3
NC_003197.2	STM1093	STM1093	1180407	1180524	0	0	-	7
NC_003197.2	STM1094	pipD	1180626	1182100	12.7585	10.4658	O	5
NC_003197.2	STM1095	copS	1182268	1183651	11.0479	10.2244	O	9
NC_003197.2	STM1096	copR	1183625	1184377	28.4629	29.8019	O	20
NC_003197.2	STM1097	STM1097	1184429	1184851	49.1232	42.9143	O	26
NC_003197.2	STM1098	hpaC	1185184	1185708	3.73389	2.99483	-	6
NC_003197.2	STM1099	hpaB	1185714	1187283	2.91339	4.18791	-	2
NC_003197.2	STM1100	hpaR	1187494	1187938	14.6839	10.5997	O	14
NC_003197.2	STM1101	hpaG	1188201	1189498	14.4983	14.8661	O	1
NC_003197.2	STM1102	hpaE	1189481	1190961	16.5012	14.6699	O	1
NC_003197.2	STM1103	hpaD	1190958	1191814	15.5543	19.3471	O	1
NC_003197.2	STM1104	hpaF	1191818	1192204	8.44227	8.12551	-	2
NC_003197.2	STM1105	hpaH	1192336	1193150	12.1867	10.5228	O	0
NC_003197.2	STM1106	hpaI	1193154	1193952	9.32305	8.05016	-	0
NC_003197.2	STM1107	hpaX	1194017	1195400	5.19346	4.64745	-	1
NC_003197.2	STM1108	hpaA	1195402	1196306	5.77619	5.36994	-	1
NC_003197.2	STM1109	STM1109	1196316	1197258	16.7689	13.3386	O	7
NC_003197.2	STM1110	STM1110	1197666	1198040	0.348497	0	-	3
NC_003197.2	STM1111	yccD	1198682	1199002	20.3561	20.0376	O	37
NC_003197.2	STM1112	cbpA	1198987	1199999	80.6307	93.6909	O	22
NC_003197.2	STM1113	scsA	1200137	1200504	63.2124	57.8732	O	95
NC_003197.2	STM1114	scsB	1200547	1202439	40.1793	40.4718	O	4
NC_003197.2	STM1115	scsC	1202429	1203059	24.0247	23.3317	O	4
NC_003197.2	STM1116	scsD	1203044	1203555	23.2274	24.8461	O	2
NC_003197.2	STM1117	agp	1203676	1204929	53.7752	52.4323	O	11
NC_003197.2	STM1118	yccJ	1204963	1205203	34.1628	36.7717	O	22
NC_003197.2	STM1119	wraB	1205211	1205821	58.8195	48.4248	O	11
NC_003197.2	STM1121	ymdF	1206186	1206359	4.50642	4.10733	-	31
NC_003197.2	STM1122	ycdC	1206483	1207134	21.0461	20.388	O	27
NC_003197.2	STM1123	STM1123	1207131	1207533	219.864	250.048	O	79
NC_003197.2	STM1124	putA	1207585	1211547	47.3214	51.1796	O	18
NC_003197.2	STM1125	putP	1211904	1213477	92.2443	94.9873	O	20
NC_003197.2	STM1126	phoH	1214284	1215158	68.1062	84.2908	O	10
NC_003197.2	STM1127	STM1127	1215264	1216153	109.101	101.821	O	53
NC_003197.2	STM1128	STM1128	1216430	1217938	2.33832	2.08388	-	1
NC_003197.2	STM1129	STM1129	1218263	1218949	2.28273	4.57725	-	0
NC_003197.2	STM1130	STM1130	1219449	1220609	1.46333	1.47736	-	0
NC_003197.2	STM1131	STM1131	1220643	1221347	0.926853	3.85215	-	0
NC_003197.2	STM1132	STM1132	1221618	1222910	0.909649	1.10545	-	4
NC_003197.2	STM1133	STM1133	1222913	1224027	20.2769	21.28	O	15
NC_003197.2	STM1135	ycdW	1225044	1225993	268.251	265.859	O	34
NC_003197.2	STM1136	ycdX	1226065	1226814	109.254	119.684	O	65
NC_003197.2	STM1137	ycdY	1226824	1227392	47.0838	40.1926	O	44
NC_003197.2	STM1138	ycdZ	1227445	1227975	6.89118	7.26788	-	149
NC_003197.2	STM1139	csgG	1228014	1228860	16.0465	12.3191	O	6
NC_003197.2	STM1140	csgF	1228874	1229302	4.26482	5.99727	-	0
NC_003197.2	STM1141	csgE	1229317	1229726	8.60617	6.97244	-	1
NC_003197.2	STM1142	csgD	1229717	1230380	13.1867	13.7769	O	1
NC_003197.2	STM1143	csgB	1231000	1231577	0.678303	0.247292	-	1
NC_003197.2	STM1144	csgA	1231605	1232074	8.89779	7.60293	-	0
NC_003197.2	STM1145	csgC	1232127	1232462	2.72263	0.425402	-	65
NC_003197.2	STM1146	ymdA	1232582	1232913	4.32997	5.16633	-	58
NC_003197.2	STM1147	STM1147	1232988	1233541	48.5945	37.9268	O	49
NC_003197.2	STM1148	ymdC	1233480	1234964	25.9613	24.2556	O	28
NC_003197.2	STM1149	mdoC	1234981	1236153	9.2472	8.40794	-	19
NC_003197.2	STM1150	mdoG	1236311	1237942	373.321	373.716	O	117
NC_003197.2	STM1151	mdoH	1237935	1240478	178.255	175.242	O	95
NC_003197.2	STM1152	yceK	1240542	1240779	0.549102	4.80454	-	27
NC_003197.2	STM1153	msyB	1240780	1241167	59.954	60.0475	O	14
NC_003197.2	STM1154	yceE	1241236	1242460	5.01409	4.20054	-	7
NC_003197.2	STM1155	htrB	1242605	1243535	74.1164	79.3742	O	52
NC_003197.2	STM1156	yceA	1243730	1244797	182.447	198.61	O	109
NC_003197.2	STM1157	yceI	1244849	1245437	186.6	186.131	O	14
NC_003197.2	STM1158	STM1158	1245421	1246004	30.6576	33.0415	O	10
NC_003197.2	STM1159	yceO	1246256	1246379	0	0	-	3
NC_003197.2	STM1160	solA	1246410	1247537	184.212	179.809	O	19
NC_003197.2	STM1161	yceP	1247641	1247907	41.1148	42.2916	O	213
NC_003197.2	STM1162	dinI	1248185	1248442	78.0066	88.0879	O	335
NC_003197.2	STM1163	pyrC	1248504	1249628	543.887	569.834	O	71
NC_003197.2	STM1164	yceB	1249655	1250225	121.989	118.904	O	201
NC_003197.2	STM1165	grxB	1250340	1250997	328.503	364.723	O	48
NC_003197.2	STM1166	yceL	1251051	1252267	7.94641	7.86906	-	9
NC_003197.2	STM1167	rimJ	1252476	1253080	24.1932	24.0981	O	40
NC_003197.2	STM1168	yceH	1253097	1253763	41.5375	39.6447	O	36
NC_003197.2	STM1169	mviM	1253752	1254688	31.1025	29.4413	O	24
NC_003197.2	STM1170	mviN	1254942	1256527	28.7576	28.7492	O	19
NC_003197.2	STM1171	flgN	1256609	1257031	38.6189	54.7411	O	457
NC_003197.2	STM1172	flgM	1257036	1257341	33.7393	33.6318	O	420
NC_003197.2	STM1173	flgA	1257421	1258094	83.9572	81.8589	O	303
NC_003197.2	STM1174	flgB	1258229	1258653	162.051	167.486	O	427
NC_003197.2	STM1175	flgC	1258643	1259061	67.0586	59.6984	O	243
NC_003197.2	STM1176	flgD	1259061	1259771	125.54	127.858	O	202
NC_003197.2	STM1177	flgE	1259786	1261009	252.938	252.238	O	200
NC_003197.2	STM1178	flgF	1261017	1261785	102.476	98.8835	O	318
NC_003197.2	STM1179	flgG	1261788	1262581	122.95	120.613	O	289
NC_003197.2	STM1180	flgH	1262630	1263334	25.9519	25.7486	O	201
NC_003197.2	STM1181	flgI	1263337	1264443	37.5413	31.6342	O	109
NC_003197.2	STM1182	flgJ	1264429	1265393	43.3364	43.9914	O	103
NC_003197.2	STM1183	flgK	1265447	1267119	98.7373	96.3722	O	240
NC_003197.2	STM1184	flgL	1267119	1268087	133.384	128.037	O	246
NC_003197.2	STM1185	rne	1268344	1271547	455.159	448.88	O	99
NC_003197.2	STM1187	rluC	1272121	1273080	99.9206	110.328	O	136
NC_003197.2	STM1188	STM1188	1273236	1273979	6.49918	8.06891	-	18
NC_003197.2	STM1189	yceF	1274481	1275077	86.6864	84.2766	O	15
NC_003197.2	STM1190	yceD	1275222	1275784	1974.22	1912.49	O	3243
NC_003197.2	STM1191	rpmF	1275822	1276009	187.688	136.092	O	3967
NC_003197.2	STM1192	plsX	1276126	1277222	131.997	122.479	O	380
NC_003197.2	STM1193	fabH	1277302	1278255	191.783	196.873	O	204
NC_003197.2	STM1194	fabD	1278259	1279200	349.19	349.144	O	255
NC_003197.2	STM1195	fabG	1279203	1279947	633.434	588.624	O	1029
NC_003197.2	STM1196	acpP	1280087	1280339	3162.82	3568.29	O	7541
NC_003197.2	STM1197	fabF	1280412	1281666	789.845	794.514	O	685
NC_003197.2	STM1198	pabC	1281779	1282599	31.6767	36.3866	O	51
NC_003197.2	STM1199	yceG	1282602	1283624	37.0469	36.0481	O	40
NC_003197.2	STM1200	tmk	1283604	1284255	57.3256	54.5872	O	46
NC_003197.2	STM1201	holB	1284238	1285256	50.4021	44.7461	O	43
NC_003197.2	STM1202	ycfH	1285257	1286064	90.0894	100.302	O	44
NC_003197.2	STM1203	ptsG	1286342	1287792	2286.6	2267.06	O	86
NC_003197.2	STM1204	fhuE	1287877	1290063	48.8804	49.2136	O	4
NC_003197.2	STM1205	ycfF	1290381	1290752	278.938	248.984	O	88
NC_003197.2	STM1206	ycfL	1290742	1291129	145.17	136.672	O	90
NC_003197.2	STM1207	ycfM	1291128	1291781	244.387	244.782	O	51
NC_003197.2	STM1208	ycfN	1291753	1292586	58.9185	59.9847	O	36
NC_003197.2	STM1209	nagZ	1292585	1293622	92.1603	85.3755	O	38
NC_003197.2	STM1210	ycfP	1293636	1294189	101.671	118.425	O	70
NC_003197.2	STM1211	ndh	1294327	1295748	73.3387	78.1016	O	177
NC_003197.2	STM1212	ycfJ	1295913	1296466	47.651	53.6651	O	25
NC_003197.2	STM1213	ycfQ	1296541	1297192	227.498	250.136	O	84
NC_003197.2	STM1214	ycfR	1297406	1297675	72.1195	78.879	O	44
NC_003197.2	STM1215	ycfS	1297772	1298751	35.8721	36.9006	O	6
NC_003197.2	STM1216	mfd	1298885	1302349	98.5899	96.8576	O	37
NC_003197.2	STM1217	ycfU	1302558	1303868	74.9627	67.0519	O	77
NC_003197.2	STM1218	ycfV	1303848	1304562	77.6807	67.5693	O	56
NC_003197.2	STM1219	ycfW	1304548	1305806	62.4886	63.123	O	56
NC_003197.2	STM1220	ycfX	1305824	1306746	111.147	111.499	O	74
NC_003197.2	STM1221	cobB	1306756	1307586	167.801	170.456	O	109
NC_003197.2	STM1222	potD	1307668	1308727	468.375	501.756	O	75
NC_003197.2	STM1223	potC	1308739	1309532	47.238	49.6852	O	75
NC_003197.2	STM1224	sifA	1309834	1310844	8.01439	8.76555	-	12
NC_003197.2	STM1225	potB	1311173	1312052	32.2261	30.5361	O	45
NC_003197.2	STM1226	potA	1312020	1313156	84.3657	79.1988	O	44
NC_003197.2	STM1227	pepT	1313395	1314636	23.5698	26.5845	O	7
NC_003197.2	STM1228	STM1228	1314636	1315974	7.71039	10.2478	-	11
NC_003197.2	STM1229	ycfD	1316014	1317148	123.202	108.933	O	60
NC_003197.2	STM1230	phoQ	1317216	1318679	197.636	181.695	O	127
NC_003197.2	STM1231	phoP	1318679	1319365	769.28	758.783	O	204
NC_003197.2	STM1232	purB	1319477	1320862	516.616	554.93	O	65
NC_003197.2	STM1233	ycfC	1320851	1321550	149.169	141.097	O	96
NC_003197.2	STM1234	trmU	1321579	1322739	175.149	171.621	O	146
NC_003197.2	STM1235	ymfB	1322739	1323210	20.2121	18.4725	O	12
NC_003197.2	STM1236	STM1236	1323212	1323549	9.66615	6.76616	-	17
NC_003197.2	STM1237	ymfC	1323538	1324203	30.2188	30.261	O	45
NC_003197.2	STM1238	icdA	1324219	1325625	1908.37	1966.75	O	274
NC_003197.2	STM1239	STM1239	1326065	1327197	17.7632	17.9142	O	13
NC_003197.2	STM1240	envF	1328179	1328972	0.329185	0.720076	-	2
NC_003197.2	STM1241	msgA	1329456	1329702	26.9838	32.4063	O	233
NC_003197.2	STM1242	envE	1329886	1330411	93.1699	104.62	O	26
NC_003197.2	STM1243	STM1243	1330822	1331045	2.9171	3.19051	-	60
NC_003197.2	STM1244	pagD	1331166	1331437	0.960929	1.57649	-	1
NC_003197.2	STM1246	pagC	1332234	1332798	236.854	243.369	O	14
NC_003197.2	STM1249	STM1249	1334035	1334385	74.0928	76.965	O	75
NC_003197.2	STM1250	STM1250	1335077	1335354	1.88038	4.11324	-	3
NC_003197.2	STM1251	STM1251	1335498	1335973	192.46	225.513	O	108
NC_003197.2	STM1252	STM1252	1336306	1337355	7.96564	8.5761	-	11
NC_003197.2	STM1253	STM1253	1337438	1337981	51.6499	56.7536	O	19
NC_003197.2	STM1254	STM1254	1338117	1338436	30.6296	28.587	O	66
NC_003197.2	STM1255	STM1255	1339105	1340747	9.62449	9.74359	-	6
NC_003197.2	STM1256	STM1256	1340741	1341721	4.79583	4.66251	-	4
NC_003197.2	STM1257	STM1257	1341704	1342523	2.54998	3.83484	-	7
NC_003197.2	STM1258	STM1258	1342510	1343314	8.2795	8.16772	-	3
NC_003197.2	STM1259	STM1259	1343301	1343898	5.46347	6.69261	-	2
NC_003197.2	STM1260	STM1260	1343980	1345119	8.0246	7.64828	-	7
NC_003197.2	STM1261	STM1261	1345300	1345633	14.8685	13.2664	O	16
NC_003197.2	STM1263	STM1263	1345815	1346477	74.706	78.9053	O	37
NC_003197.2	STM1264	aadA	1346579	1347374	27.7462	23.5232	O	12
NC_003197.2	STM1265	STM1265	1347512	1348112	0.652344	0.237829	-	1
NC_003197.2	STM1266	STM1266	1348176	1349029	38.5632	40.1691	O	36
NC_003197.2	STM1267	STM1267	1349284	1349542	14.1282	22.6268	O	100
NC_003197.2	STM1268	STM1268	1349611	1349764	0	0	-	6
NC_003197.2	STM1269	STM1269	1349836	1350388	125.015	145.261	O	49
NC_003197.2	STM1270	yeaS	1350570	1351223	81.9287	91.356	O	110
NC_003197.2	STM1271	yeaR	1351385	1351758	1.39771	0.764358	-	18
NC_003197.2	STM1272	yoaG	1351745	1351943	1.31343	0	-	29
NC_003197.2	STM1273	STM1273	1352168	1352814	1.6159	2.43012	-	5
NC_003197.2	STM1274	yeaQ	1353120	1353377	17.7288	13.2963	O	36
NC_003197.2	STM1275	yaoF	1353799	1354061	6.45978	5.97827	-	23
NC_003197.2	STM1276	STM1276	1354125	1354441	48.2344	36.5228	O	73
NC_003197.2	STM1277	yeaO	1354427	1354786	27.5893	26.6018	O	51
NC_003197.2	STM1278	yeaN	1354893	1356094	14.3516	16.5291	O	7
NC_003197.2	STM1279	yeaM	1356166	1356972	29.4732	27.6306	O	13
NC_003197.2	STM1280	yeaL	1356952	1357398	11.6945	8.63366	-	10
NC_003197.2	STM1281	STM1281	1357592	1357711	0	0	-	-
NC_003197.2	STM1282	yeaK	1357708	1358240	39.2304	45.3209	O	10
NC_003197.2	STM1283	yeaJ	1358276	1359786	15.2222	16.5544	O	12
NC_003197.2	STM1284	yeaH	1360410	1361707	52.053	52.8573	O	16
NC_003197.2	STM1285	yeaG	1361819	1363767	12.8742	13.4208	O	8
NC_003197.2	STM1286	mipA	1364165	1364926	457.917	498.772	O	242
NC_003197.2	STM1287	STM1287	1365216	1366412	1.96521	3.2241	-	3
NC_003197.2	STM1288	STM1288	1366503	1367366	57.4778	58.3982	O	12
NC_003197.2	STM1289	yeaD	1367465	1368361	104.025	105.966	O	29
NC_003197.2	STM1290	gapA	1368684	1369691	6450.82	6769.85	O	1047
NC_003197.2	STM1291	yeaA	1369983	1370434	276.118	301.049	O	184
NC_003197.2	STM1292	yeaC	1370460	1370754	180.303	175.883	O	225
NC_003197.2	STM1293	pncA	1371106	1371774	58.9944	58.1141	O	38
NC_003197.2	STM1294	ansA	1371789	1372822	71.9154	70.9146	O	34
NC_003197.2	STM1295	sppA	1372901	1374769	112.856	117.239	O	34
NC_003197.2	STM1296	ydjA	1374917	1375482	89.5871	93.1856	O	50
NC_003197.2	STM1297	selD	1375588	1376643	128.83	129.264	O	67
NC_003197.2	STM1298	topB	1376648	1378597	73.5194	65.97	O	69
NC_003197.2	STM1299	gdhA	1378627	1379985	555.345	548.075	O	15
NC_003197.2	STM1300	STM1300	1380198	1380484	36.4282	34.3642	O	162
NC_003197.2	STM1301	STM1301	1380444	1380860	24.7583	21.2517	O	11
NC_003197.2	STM1302	xthA	1380933	1381751	151.43	137.699	O	43
NC_003197.2	STM1303	astC	1382176	1383411	2.64333	2.31286	-	1
NC_003197.2	STM1304	astA	1383392	1384436	2.75129	2.18848	-	2
NC_003197.2	STM1305	astD	1384419	1385911	5.51456	4.11668	-	1
NC_003197.2	STM1306	astB	1385900	1387251	4.34977	2.74875	-	2
NC_003197.2	STM1307	astE	1387231	1388212	2.52855	1.45555	-	2
NC_003197.2	STM1308	spy	1388532	1389033	29.4174	28.7578	O	12
NC_003197.2	STM1309	STM1309	1389108	1390016	16.9648	14.9382	O	17
NC_003197.2	STM1310	nadE	1390110	1390948	177.26	186.889	O	51
NC_003197.2	STM1311	osmE	1391028	1391497	162.663	160.574	O	126
NC_003197.2	STM1312	celA	1391785	1392118	5.08659	4.27949	-	27
NC_003197.2	STM1313	celB	1392187	1393559	2.66512	3.85185	-	7
NC_003197.2	STM1314	celC	1393599	1393957	10.5568	7.56481	-	13
NC_003197.2	STM1315	celD	1393958	1394810	10.8778	11.7297	O	6
NC_003197.2	STM1316	celF	1394923	1396290	9.2665	9.19465	-	4
NC_003197.2	STM1317	celG	1396293	1397061	27.8707	22.6763	O	17
NC_003197.2	STM1318	katE	1397105	1399372	24.0859	24.8309	O	5
NC_003197.2	STM1319	cedA	1399662	1399964	17.6836	15.0954	O	54
NC_003197.2	STM1320	ydjN	1400066	1401470	1753.34	1726.51	O	22
NC_003197.2	STM1321	ydjM	1401594	1402193	4.57402	3.8116	-	15
NC_003197.2	STM1322	yniC	1402331	1403013	126.668	126.612	O	37
NC_003197.2	STM1323	yniB	1403137	1403684	38.872	42.5153	O	44
NC_003197.2	STM1324	STM1324	1403727	1404602	36.9979	38.9971	O	8
NC_003197.2	STM1325	ydiZ	1404694	1404994	13.8936	13.7711	O	14
NC_003197.2	STM1326	pfkB	1405081	1406025	205.364	194.664	O	27
NC_003197.2	STM1327	ydiY	1406287	1407060	60.6155	56.5092	O	84
NC_003197.2	STM1328	STM1328	1407109	1408075	18.515	21.2851	O	10
NC_003197.2	STM1329	STM1329	1408204	1408525	0.811716	0.443898	-	5
NC_003197.2	STM1330	STM1330	1408515	1409376	30.4733	26.6967	O	17
NC_003197.2	STM1331	STM1331	1409545	1409755	0	0.677417	-	8
NC_003197.2	STM1332	rfc	1410078	1411306	35.6224	37.1003	O	79
NC_003197.2	STM1333	thrS	1412182	1414121	546.996	551.921	O	325
NC_003197.2	STM1334	infC	1414213	1414667	3416.23	3252.32	O	6555
NC_003197.2	STM1335	rpmI	1414748	1414960	441.143	353.647	O	6031
NC_003197.2	STM1336	rplT	1414998	1415367	3041.81	2635.8	O	4452
NC_003197.2	STM1337	pheS	1415659	1416652	310.807	330.16	O	96
NC_003197.2	STM1338	pheT	1416656	1419055	423.206	423.505	O	147
NC_003197.2	STM1339	himA	1418921	1419359	469.756	498.807	O	938
NC_003197.2	STM1340	btuC	1419553	1420542	26.7973	28.0095	O	28
NC_003197.2	STM1341	btuE	1420622	1421185	60.0137	51.6999	O	24
NC_003197.2	STM1342	btuD	1421185	1421934	22.8265	29.3493	O	12
NC_003197.2	STM1343	nlpC	1421996	1422475	181.327	194.451	O	42
NC_003197.2	STM1344	ydiV	1422781	1423502	61.723	57.0156	O	12
NC_003197.2	STM1345	ydiU	1423553	1425006	57.8831	58.5896	O	32
NC_003197.2	STM1346	ydiE	1425041	1425232	14.2938	8.93344	-	222
NC_003197.2	STM1347	aroH	1425389	1426471	119.585	114.031	O	37
NC_003197.2	STM1348	ydiA	1426591	1427437	46.5965	43.3699	O	24
NC_003197.2	STM1349	pps	1427610	1430139	666.81	640.1	O	203
NC_003197.2	STM1350	ydiD	1430181	1431833	5.92951	5.96644	-	3
NC_003197.2	STM1351	ydiT	1431911	1432220	1.26471	0	-	1
NC_003197.2	STM1352	ydiS	1432201	1433501	2.91307	3.07623	-	1
NC_003197.2	STM1353	ydiR	1433544	1434495	10.8448	9.00851	-	5
NC_003197.2	STM1354	ydiQ	1434501	1435276	2.35774	2.57872	-	0
NC_003197.2	STM1355	ydiP	1435719	1436618	4.79183	3.97042	-	1
NC_003197.2	STM1356	ydiO	1436694	1437858	15.817	11.901	O	9
NC_003197.2	STM1357	ydiF	1437859	1439412	7.14822	7.54226	-	1
NC_003197.2	STM1358	aroD	1439608	1440377	60.7606	65.3417	O	10
NC_003197.2	STM1359	ydiB	1440411	1441289	7.28513	10.0819	-	9
NC_003197.2	STM1360	ydiN	1441344	1442595	0.208764	0.342496	-	0
NC_003197.2	STM1361	ydiM	1442943	1444162	1.39256	1.1716	-	1
NC_003197.2	STM1362	ydiL	1444295	1444654	0	1.19113	-	0
NC_003197.2	STM1364	ydiK	1445112	1446246	39.8392	37.2765	O	17
NC_003197.2	STM1365	ydiJ	1446477	1449551	194.818	192.3	O	20
NC_003197.2	STM1366	STM1366	1449534	1449958	135.299	125.11	O	25
NC_003197.2	STM1367	ydiH	1450009	1450245	48.5249	54.8822	O	120
NC_003197.2	STM1368	STM1368	1450533	1451885	24.727	23.0302	O	5
NC_003197.2	STM1369	sufA	1452295	1452674	88.0413	92.1555	O	37
NC_003197.2	STM1370	sufB	1452672	1454170	171.139	171.16	O	26
NC_003197.2	STM1371	sufC	1454176	1454933	142.583	142.935	O	20
NC_003197.2	STM1372	sufD	1454895	1456179	157.841	169.409	O	26
NC_003197.2	STM1373	sufS	1456163	1457396	132.381	134.248	O	16
NC_003197.2	STM1374	ynhA	1457401	1457825	48.8921	36.3223	O	12
NC_003197.2	STM1375	ynhG	1457967	1458981	83.4332	77.1708	O	15
NC_003197.2	STM1376	lppB	1459048	1459287	2.17811	3.57338	-	37
NC_003197.2	STM1377	lpp	1459370	1459619	8228.01	8119.28	O	34590
NC_003197.2	STM1378	pykF	1459917	1461452	460.635	487.617	O	83
NC_003197.2	STM1379	orf48	1461731	1463080	3.77538	2.64695	-	1
NC_003197.2	STM1380	orf32	1463096	1463992	1.45693	2.86826	-	1
NC_003197.2	STM1381	orf245	1464048	1464792	5.26254	4.02904	-	1
NC_003197.2	STM1382	orf408	1464797	1466030	1.27086	1.85329	-	0
NC_003197.2	STM1383	ttrA	1466346	1469416	3.4044	3.39767	-	2
NC_003197.2	STM1384	ttrC	1469401	1470431	0.507027	1.1091	-	0
NC_003197.2	STM1385	ttrB	1470424	1471176	0.694217	0	-	0
NC_003197.2	STM1386	ttrS	1471334	1473118	29.2854	29.5479	O	15
NC_003197.2	STM1387	ttrR	1473088	1473713	10.0207	11.4165	O	15
NC_003197.2	STM1388	orf70	1473792	1474023	27.0385	19.0991	O	91
NC_003197.2	STM1389	orf319	1474119	1475089	141.453	147.793	O	18
NC_003197.2	STM1390	orf242	1475251	1475979	38.3633	38.2337	O	21
NC_003197.2	STM1391	ssrB	1476158	1476801	18.4665	23.5266	O	5
NC_003197.2	STM1392	ssrA	1476827	1479596	4.71792	4.43769	-	2
NC_003197.2	STM1393	ssaB	1479990	1480391	0.650181	0.71112	-	1
NC_003197.2	STM1394	ssaC	1480387	1481886	0.871242	1.23877	-	1
NC_003197.2	STM1395	ssaD	1481867	1483078	3.23481	4.71733	-	1
NC_003197.2	STM1396	ssaE	1483080	1483328	3.67391	4.01825	-	3
NC_003197.2	STM1397	sseA	1483585	1483918	5.08659	6.41924	-	1
NC_003197.2	STM1398	sseB	1483919	1484515	12.2587	10.774	O	7
NC_003197.2	STM1399	sscA	1484507	1484985	7.09362	9.5489	-	6
NC_003197.2	STM1400	sseC	1484980	1486442	12.5059	10.8447	O	7
NC_003197.2	STM1401	sseD	1486451	1487045	7.68743	9.60908	-	3
NC_003197.2	STM1402	sseE	1487042	1487464	10.8133	11.151	O	1
NC_003197.2	STM1403	sscB	1487516	1487950	9.91413	8.87183	-	7
NC_003197.2	STM1404	sseF	1487962	1488748	6.4762	8.17291	-	2
NC_003197.2	STM1405	sseG	1488741	1489434	6.4025	3.50129	-	6
NC_003197.2	STM1406	ssaG	1489521	1489743	0	0.640964	-	3
NC_003197.2	STM1407	ssaH	1489778	1490011	0	0	-	1
NC_003197.2	STM1408	ssaI	1490023	1490271	0	0	-	0
NC_003197.2	STM1409	ssaJ	1490262	1491017	2.24725	1.70161	-	2
NC_003197.2	STM1410	STM1410	1491035	1491583	3.80871	3.90533	-	3
NC_003197.2	STM1411	ssaK	1491574	1492254	1.72713	4.1978	-	1
NC_003197.2	STM1412	ssaL	1492216	1493236	9.85587	12.5996	-	7
NC_003197.2	STM1413	ssaM	1493288	1493662	1.04549	2.28696	-	1
NC_003197.2	STM1414	ssaV	1493640	1495692	5.47444	5.15207	-	3
NC_003197.2	STM1415	ssaN	1495674	1496983	22.7454	20.4037	O	7
NC_003197.2	STM1416	ssaO	1496986	1497363	12.1006	10.2096	O	9
NC_003197.2	STM1417	ssaP	1497339	1497718	6.1904	6.77061	-	10
NC_003197.2	STM1418	ssaQ	1497692	1498667	18.2104	22.4068	O	11
NC_003197.2	STM1419	ssaR	1498732	1499382	3.61345	1.09781	-	4
NC_003197.2	STM1420	ssaS	1499375	1499645	1.44671	0.527436	-	2
NC_003197.2	STM1421	ssaT	1499641	1500425	1.49831	0.546249	-	4
NC_003197.2	STM1422	ssaU	1500417	1501480	1.96521	3.08976	-	4
NC_003197.2	STM1425	ydhE	1501953	1503337	16.324	18.1636	O	16
NC_003197.2	STM1426	ribE	1503529	1504184	29.8825	28.9792	O	90
NC_003197.2	STM1427	cfa	1504226	1505385	308.239	316.059	O	59
NC_003197.2	STM1428	ydhC	1505664	1506880	13.5304	14.916	O	6
NC_003197.2	STM1429	ydhB	1506972	1507914	3.60323	4.54724	-	8
NC_003197.2	STM1430	purR	1507911	1509032	295.733	297.59	O	119
NC_003197.2	STM1431	sodB	1509404	1509998	121.022	128.762	O	245
NC_003197.2	STM1432	ydhO	1510112	1510966	65.1139	66.3687	O	58
NC_003197.2	STM1433	ydhD	1511254	1511615	784.84	787.722	O	832
NC_003197.2	STM1434	rnt	1511693	1512340	87.7292	74.9968	O	81
NC_003197.2	STM1435	gloA	1512441	1512861	218.845	231.887	O	116
NC_003197.2	STM1436	nemA	1512917	1514025	82.3713	82.3584	O	14
NC_003197.2	STM1437	ydhM	1514073	1514672	14.8111	20.2491	O	22
NC_003197.2	STM1438	ydhL	1514764	1515014	5.20663	3.41677	-	14
NC_003197.2	STM1439	ydhF	1515053	1515961	39.249	37.4241	O	44
NC_003197.2	STM1440	sodC	1516033	1516562	30.5757	29.6658	O	31
NC_003197.2	STM1441	STM1441	1516538	1518583	10.4115	8.94217	-	13
NC_003197.2	STM1442	ydhJ	1518577	1519473	28.2644	33.9411	O	17
NC_003197.2	STM1443	ydhI	1519440	1519690	4.68596	4.5557	-	27
NC_003197.2	STM1444	slyA	1519865	1520311	224.535	251.655	O	256
NC_003197.2	STM1445	slyB	1520359	1520840	1556.85	1574.36	O	507
NC_003197.2	STM1446	ydhH	1521087	1522219	33.3348	35.8284	O	10
NC_003197.2	STM1447	ydhA	1522289	1522636	13.8948	9.85759	-	48
NC_003197.2	STM1448	pdxH	1522695	1523351	138.046	142.935	O	67
NC_003197.2	STM1449	tyrS	1523466	1524752	683.184	679.469	O	143
NC_003197.2	STM1450	pdxY	1524801	1525672	127.839	121.954	O	63
NC_003197.2	STM1451	gst	1525731	1526348	268.562	293.503	O	34
NC_003197.2	STM1452	ydgR	1526441	1527955	10.0063	8.77423	-	102
NC_003197.2	STM1453	nth	1528548	1529196	76.3176	73.78	O	46
NC_003197.2	STM1454	ydgQ	1529183	1529888	75.7092	65.7987	O	42
NC_003197.2	STM1455	ydgP	1529878	1530509	73.4077	86.8466	O	41
NC_003197.2	STM1456	ydgO	1530502	1531569	61.0604	57.6826	O	27
NC_003197.2	STM1457	STM1457	1531561	1533778	136.107	129.595	O	45
NC_003197.2	STM1458	ydgM	1533761	1534358	39.9926	35.3752	O	67
NC_003197.2	STM1459	STM1459	1534339	1534931	119.667	105.092	O	76
NC_003197.2	STM1460	ydgK	1534997	1535448	114.206	106.569	O	146
NC_003197.2	STM1461	ydgT	1535526	1535756	30.55	31.5571	O	159
NC_003197.2	STM1462	ydgJ	1536297	1537412	221.206	229.644	O	35
NC_003197.2	STM1463	add	1537487	1538488	83.7331	87.3016	O	70
NC_003197.2	STM1466	ydgA	1539192	1540713	194.055	196.841	O	49
NC_003197.2	STM1467	manA	1540803	1541990	191.409	192.746	O	39
NC_003197.2	STM1468	fumA	1542178	1543824	294.461	296.892	O	74
NC_003197.2	STM1469	fumC	1543884	1545395	125.414	121.381	O	24
NC_003197.2	STM1470	tus	1545392	1546321	23.1863	24.2836	O	10
NC_003197.2	STM1471	rstB	1546397	1547711	24.8453	27.6087	O	6
NC_003197.2	STM1472	STM1472	1547809	1549522	2.59238	4.25303	-	1
NC_003197.2	STM1473	ompN	1549668	1550813	7.29836	6.11153	-	6
NC_003197.2	STM1475	rstA	1551281	1552012	300.293	253.261	O	182
NC_003197.2	STM1476	ydgC	1552133	1552474	22.1632	16.7175	O	19
NC_003197.2	STM1477	ydgI	1552536	1553928	3.37739	3.38611	-	15
NC_003197.2	STM1478	ydgH	1554217	1555174	357.682	343.014	O	130
NC_003197.2	STM1479	pntA	1555562	1557217	1056.38	1059.41	O	59
NC_003197.2	STM1480	pntB	1557216	1558616	521.906	530.523	O	73
NC_003197.2	STM1481	STM1481	1558791	1559836	10.7448	10.3853	O	7
NC_003197.2	STM1482	ydgF	1560230	1560605	19.8115	26.2301	O	36
NC_003197.2	STM1483	ydgE	1560579	1560921	9.14423	11.2514	-	14
NC_003197.2	STM1484	STM1484	1560961	1561782	20.5092	20.1709	O	9
NC_003197.2	STM1485	STM1485	1562051	1562346	6.18111	11.5893	-	8
NC_003197.2	STM1486	ynfM	1562694	1563958	21.9016	18.7567	O	5
NC_003197.2	STM1487	ynfL	1564067	1564966	12.3426	11.9113	O	4
NC_003197.2	STM1488	mlc	1565081	1566314	123.591	126.95	O	22
NC_003197.2	STM1489	ynfK	1566428	1567135	18.8277	19.5829	O	12
NC_003197.2	STM1490	STM1490	1567091	1568380	5.47059	6.31573	-	5
NC_003197.2	STM1491	STM1491	1568516	1569670	13.4646	12.4991	O	2
NC_003197.2	STM1492	STM1492	1569664	1570318	4.38946	2.61866	-	2
NC_003197.2	STM1493	STM1493	1570321	1571230	3.87751	5.4975	-	1
NC_003197.2	STM1494	STM1494	1571252	1571968	1.64041	2.59157	-	1
NC_003197.2	STM1495	ynfI	1572267	1572881	63.1119	69.9568	O	26
NC_003197.2	STM1496	STM1496	1572924	1573794	11.1031	14.6053	O	15
NC_003197.2	STM1497	STM1497	1573783	1574412	4.56365	2.94945	-	0
NC_003197.2	STM1498	STM1498	1574411	1576846	2.41416	2.64043	-	1
NC_003197.2	STM1499	STM1499	1576945	1579395	3.14586	3.03249	-	2
NC_003197.2	STM1500	ynfD	1579540	1579857	107.672	132.597	O	35
NC_003197.2	STM1501	ynfC	1579943	1580662	58.0828	59.9533	O	20
NC_003197.2	STM1502	speG	1580703	1581274	177.295	164.925	O	182
NC_003197.2	STM1503	ynfB	1581299	1581652	214.488	195.022	O	140
NC_003197.2	STM1504	ynfA	1581793	1582119	4.79583	10.4906	-	8
NC_003197.2	STM1505	rspA	1582230	1583455	14.8168	12.8245	O	3
NC_003197.2	STM1506	rspB	1583454	1584485	12.4101	13.0193	O	5
NC_003197.2	STM1507	ydfJ	1584539	1585516	3.20703	4.82296	-	4
NC_003197.2	STM1508	ydfI	1586051	1587528	22.7242	23.0166	O	8
NC_003197.2	STM1509	ydfZ	1587595	1587812	2.39791	1.31133	-	18
NC_003197.2	STM1510	ydfH	1587979	1588673	55.2831	55.7344	O	32
NC_003197.2	STM1511	ydfG	1588795	1589554	381.914	402.099	O	66
NC_003197.2	STM1512	dcp	1589668	1591722	68.5547	69.6243	O	12
NC_003197.2	STM1513	STM1513	1592060	1592249	2.06347	0.75229	-	8
NC_003197.2	STM1514	ydeJ	1592369	1592911	8.42361	8.1602	-	2
NC_003197.2	STM1515	ydeI	1593312	1593715	12.9392	9.19879	-	4
NC_003197.2	STM1516	ydeE	1594407	1595602	9.39718	12.7877	-	5
NC_003197.2	STM1517	ydeD	1595813	1596724	26.3665	29.6214	O	10
NC_003197.2	STM1518	marB	1596843	1597070	8.0246	10.0305	-	41
NC_003197.2	STM1519	marA	1597087	1597540	18.1349	25.1868	O	19
NC_003197.2	STM1520	marR	1597490	1598122	8.46467	5.64514	-	21
NC_003197.2	STM1521	marC	1598164	1598848	55.8994	57.8	O	24
NC_003197.2	STM1522	ydeA	1598895	1600085	48.8291	50.2853	O	12
NC_003197.2	STM1523	yneJ	1600201	1601082	26.078	17.5022	O	7
NC_003197.2	STM1524	yneI	1601166	1602564	34.283	28.8118	O	5
NC_003197.2	STM1525	yneH	1602625	1603563	27.5569	27.8563	O	23
NC_003197.2	STM1526	yneG	1603544	1603922	20.3443	22.2511	O	10
NC_003197.2	STM1527	STM1527	1604132	1605093	64.2564	56.0151	O	71
NC_003197.2	STM1528	STM1528	1605149	1605691	10.1083	13.9513	O	4
NC_003197.2	STM1529	STM1529	1605534	1605866	0	0.429234	-	-
NC_003197.2	STM1530	STM1530	1606403	1607526	2.67419	3.17916	-	9
NC_003197.2	STM1531	STM1531	1607667	1608015	10.1104	8.19112	-	4
NC_003197.2	STM1532	STM1532	1608021	1608914	16.8109	15.3487	O	2
NC_003197.2	STM1533	STM1533	1608896	1609963	15.9075	16.4616	O	7
NC_003197.2	STM1534	STM1534	1609975	1610392	10.0047	10.6004	O	2
NC_003197.2	STM1535	STM1535	1610382	1610685	8.16789	7.99308	-	6
NC_003197.2	STM1536	STM1536	1610681	1611296	15.9115	15.0824	O	8
NC_003197.2	STM1537	STM1537	1611295	1612042	10.8323	8.21685	-	5
NC_003197.2	STM1538	STM1538	1611989	1613797	10.9808	10.8248	O	2
NC_003197.2	STM1539	STM1539	1613794	1614902	11.7842	13.5331	O	3
NC_003197.2	STM1540	STM1540	1615319	1616417	12.9616	11.4452	O	7
NC_003197.2	STM1541	STM1541	1616457	1617254	58.7925	65.3776	O	73
NC_003197.2	STM1542	STM1542	1617313	1618344	14.4363	15.9278	O	7
NC_003197.2	STM1543	STM1543	1618313	1619606	1.7169	2.2092	-	4
NC_003197.2	STM1544	pqaA	1619776	1621332	6.46297	7.16052	-	1
NC_003197.2	STM1545	STM1545	1621402	1622648	3.56322	2.9802	-	4
NC_003197.2	STM1546	STM1546	1622633	1624152	11.8649	13.1651	O	2
NC_003197.2	STM1547	STM1547	1624178	1624674	32.6058	31.0603	O	35
NC_003197.2	STM1548	STM1548	1624906	1625946	17.1989	20.7331	O	12
NC_003197.2	STM1549	STM1549	1625998	1626399	101.428	112.357	O	18
NC_003197.2	STM1550	STM1550	1626558	1626848	17.5147	21.6122	O	31
NC_003197.2	STM1551	STM1551	1626832	1627088	23.8998	20.022	O	76
NC_003197.2	STM1552	STM1552	1627912	1628820	6.61339	7.54772	-	10
NC_003197.2	STM1554	STM1554	1630398	1631871	25.889	25.3094	O	42
NC_003197.2	STM1555	STM1555	1632123	1633130	18.6695	17.2997	O	8
NC_003197.2	STM1556	STM1556	1633267	1634725	4.03076	2.4492	-	4
NC_003197.2	STM1557	STM1557	1634727	1635940	9.90374	9.18364	-	5
NC_003197.2	STM1558	STM1558	1636053	1638135	18.4454	21.8211	O	4
NC_003197.2	STM1559	STM1559	1638185	1640719	6.75341	6.65339	-	2
NC_003197.2	STM1560	STM1560	1640710	1642500	7.29683	6.38459	-	1
NC_003197.2	STM1561	STM1561	1642623	1643414	3.13515	4.15089	-	1
NC_003197.2	STM1562	STM1562	1643551	1643894	27.3529	27.0081	O	12
NC_003197.2	STM1563	osmC	1644230	1644674	19.3827	29.2294	O	4
NC_003197.2	STM1564	yddX	1645161	1645389	5.70683	8.11422	-	16
NC_003197.2	STM1565	rpsV	1645473	1645627	24.451	23.9762	O	88
NC_003197.2	STM1566	sfcA	1645804	1647501	155.623	167.178	O	39
NC_003197.2	STM1567	adhP	1647775	1648797	216.022	208.884	O	12
NC_003197.2	STM1568	fdnI	1648888	1649557	5.46152	9.60011	-	33
NC_003197.2	STM1569	fdnH	1649537	1650432	5.10493	3.35004	-	7
NC_003197.2	STM1570	fdnG	1650435	1653489	7.31501	6.64379	-	9
NC_003197.2	STM1571	yddG	1653807	1654641	12.2078	12.6673	O	4
NC_003197.2	STM1572	nmpC	1655153	1656254	10959.7	11078.8	O	3213
NC_003197.2	STM1573	STM1573	1656398	1656778	30.5278	26.261	O	35
NC_003197.2	STM1574	smvA	1656803	1658295	8.14054	7.65894	-	8
NC_003197.2	STM1575	STM1575	1658402	1658986	45.7961	36.4057	O	83
NC_003197.2	STM1576	narU	1659191	1660589	0.934141	1.22603	-	1
NC_003197.2	STM1577	narZ	1660668	1664421	3.72494	3.35063	-	1
NC_003197.2	STM1578	narY	1664404	1665962	6.28703	4.76756	-	2
NC_003197.2	STM1579	narW	1665951	1666657	3.69693	2.8304	-	1
NC_003197.2	STM1580	narV	1666644	1667334	4.34991	5.37816	-	2
NC_003197.2	STM1581	yddE	1667427	1668333	73.9163	74.0678	O	4
NC_003197.2	STM1582	nhoA	1668369	1669227	31.7968	29.7851	O	10
NC_003197.2	STM1583	STM1583	1669498	1670137	10.2099	12.9535	O	105
NC_003197.2	STM1584	ansP	1670632	1672136	89.5266	90.1298	O	24
NC_003197.2	STM1585	STM1585	1672213	1672441	2.28273	0.62417	-	15
NC_003197.2	STM1586	STM1586	1672579	1673652	379.769	385.951	O	54
NC_003197.2	STM1587	yncD	1673893	1676024	6.98792	7.57583	-	4
NC_003197.2	STM1588	yncC	1676091	1676773	6.12293	8.58029	-	7
NC_003197.2	STM1589	yncB	1677090	1678160	59.303	62.8594	O	21
NC_003197.2	STM1590	yncA	1678327	1678854	89.5993	85.2737	O	11
NC_003197.2	STM1591	ydcZ	1678840	1679303	12.6743	14.7864	O	21
NC_003197.2	STM1592	ydcY	1679308	1679552	37.3389	40.2552	O	46
NC_003197.2	STM1593	srfA	1679760	1681084	40.8333	41.4242	O	100
NC_003197.2	STM1594	srfB	1681083	1684070	35.7332	35.0641	O	61
NC_003197.2	STM1595	srfC	1684062	1686211	45.0412	44.6755	O	52
NC_003197.2	STM1596	ydcX	1686256	1686528	5.26575	2.61786	-	35
NC_003197.2	STM1597	ydcW	1686828	1688287	28.196	27.8038	O	14
NC_003197.2	STM1598	ydcR	1688388	1689812	75.2019	65.0981	O	20
NC_003197.2	STM1599	pdgL	1689948	1690725	64.3353	60.2605	O	8
NC_003197.2	STM1600	STM1600	1690977	1691211	1.66834	1.21647	-	3
NC_003197.2	STM1601	ugtL	1691240	1691646	13.165	14.0477	O	6
NC_003197.2	STM1602	sifB	1692171	1693125	1.36844	1.34703	-	3
NC_003197.2	STM1603	yncJ	1693388	1693629	1.08005	0.590641	-	7
NC_003197.2	STM1604	ydcP	1693630	1695612	83.0382	82.3877	O	43
NC_003197.2	STM1605	ydcN	1695673	1696220	40.7798	44.3412	O	34
NC_003197.2	STM1606	STM1606	1696291	1697478	26.4013	25.2663	O	27
NC_003197.2	STM1607	STM1607	1697532	1698213	255.816	248.145	O	68
NC_003197.2	STM1608	tehB	1698356	1698962	110.879	120.094	O	40
NC_003197.2	STM1609	tehA	1698939	1699952	28.0963	32.5621	O	19
NC_003197.2	STM1610	ydcK	1700046	1701039	7.75703	10.0658	-	3
NC_003197.2	STM1611	rimL	1701036	1701587	24.1486	29.7781	O	8
NC_003197.2	STM1612	STM1612	1701780	1702910	1.96434	1.64293	-	0
NC_003197.2	STM1613	STM1613	1702901	1703188	2.26886	0.496302	-	1
NC_003197.2	STM1614	STM1614	1703188	1704512	3.45209	3.23627	-	1
NC_003197.2	STM1615	STM1615	1704511	1705332	2.38479	4.34717	-	1
NC_003197.2	STM1616	STM1616	1705448	1705901	7.19638	6.2967	-	3
NC_003197.2	STM1617	STM1617	1705901	1706545	6.28105	7.53456	-	2
NC_003197.2	STM1618	STM1618	1706545	1707352	16.9827	12.7368	O	6
NC_003197.2	STM1619	STM1619	1707344	1707789	9.66961	8.65302	-	14
NC_003197.2	STM1620	STM1620	1707836	1709043	9.95293	7.92769	-	5
NC_003197.2	STM1621	STM1621	1709050	1709625	7.71412	6.94823	-	7
NC_003197.2	STM1622	ydcG	1709821	1711494	141.85	144.814	O	49
NC_003197.2	STM1623	STM1623	1711696	1713211	27.4131	25.9282	O	13
NC_003197.2	STM1624	STM1624	1713253	1714612	6.82259	6.51616	-	6
NC_003197.2	STM1625	ydcI	1714889	1715812	159.822	160.415	O	10
NC_003197.2	STM1626	trg	1715873	1717504	14.9745	16.2904	O	33
NC_003197.2	STM1627	STM1627	1717667	1718798	13.8537	14.2683	O	20
NC_003197.2	STM1628	STM1628	1718817	1719103	3.18747	4.98031	-	50
NC_003197.2	STM1629	STM1629	1719608	1720016	3.19526	2.09685	-	3
NC_003197.2	STM1630	STM1630	1720145	1720861	0	0.199352	-	1
NC_003197.2	STM1631	sseJ	1721280	1722513	0.847237	0.579153	-	0
NC_003197.2	STM1632	STM1632	1722634	1722978	4.92441	4.55735	-	10
NC_003197.2	STM1633	STM1633	1723877	1724646	95.384	95.2281	O	9
NC_003197.2	STM1634	STM1634	1724647	1725300	8.79235	7.64943	-	4
NC_003197.2	STM1635	STM1635	1725318	1726056	14.8547	15.8602	O	1
NC_003197.2	STM1636	STM1636	1726047	1726733	3.4241	4.16114	-	1
NC_003197.2	STM1637	STM1637	1726863	1728420	3.69076	3.11925	-	2
NC_003197.2	STM1638	STM1638	1729109	1729546	461.281	465.028	O	110
NC_003197.2	STM1639	cybB	1729817	1730358	88.7317	81.4888	O	45
NC_003197.2	STM1640	ydcF	1730464	1731275	42.1673	43.127	O	30
NC_003197.2	STM1641	hrpA	1731328	1735230	62.7482	60.2795	O	29
NC_003197.2	STM1642	acpD	1735419	1736036	51.3864	51.5769	O	15
NC_003197.2	STM1643	STM1643	1736033	1736482	10.4549	6.98794	-	34
NC_003197.2	STM1644	ydbL	1736625	1736957	12.166	9.87239	-	11
NC_003197.2	STM1645	ynbE	1736956	1737158	1.93132	0.704113	-	26
NC_003197.2	STM1646	ydbH	1737147	1739800	15.8557	15.026	O	21
NC_003197.2	STM1647	ldhA	1740009	1741012	132.769	139.803	O	117
NC_003197.2	STM1648	hslJ	1741113	1741533	23.5918	22.7474	O	42
NC_003197.2	STM1649	STM1649	1741577	1741843	1.61341	0	-	33
NC_003197.2	STM1650	STM1650	1741754	1742058	0	0	-	14
NC_003197.2	STM1651	nifJ	1742108	1745643	28.0887	26.2344	O	10
NC_003197.2	STM1652	ynaF	1746114	1746559	123.947	151.588	O	71
NC_003197.2	STM1653	STM1653	1746609	1746964	26.0638	35.7338	O	115
NC_003197.2	STM1654	ydaO	1747290	1748238	122.837	123.054	O	43
NC_003197.2	STM1655	dbpA	1748282	1749655	19.1179	19.5573	O	13
NC_003197.2	STM1656	STM1656	1750142	1751136	47.9402	43.2396	O	18
NC_003197.2	STM1657	STM1657	1751271	1752430	50.5846	54.2167	O	12
NC_003197.2	STM1658	ydaL	1752836	1753413	159.853	179.287	O	31
NC_003197.2	STM1659	ogt	1753649	1754172	49.1321	46.9176	O	23
NC_003197.2	STM1660	fnr	1754273	1755120	453.395	448.358	O	426
NC_003197.2	STM1661	ydaA	1755258	1756218	268.444	270.55	O	82
NC_003197.2	STM1662	ynaJ	1756273	1756539	70.972	75.4825	O	263
NC_003197.2	STM1663	ynaI	1756748	1757797	26.7596	29.4038	O	18
NC_003197.2	STM1664	STM1664	1757883	1758485	8.45235	9.24455	-	18
NC_003197.2	STM1665	STM1665	1758522	1759215	16.3829	14.4171	O	9
NC_003197.2	STM1667	STM1667	1759687	1760244	3.98148	4.0985	-	1
NC_003197.2	STM1668	STM1668	1760343	1761179	1.09296	1.36617	-	0
NC_003197.2	STM1669	STM1669	1761194	1763184	1.7066	1.79476	-	0
NC_003197.2	STM1670	STM1670	1763251	1764101	1.07498	1.00777	-	0
NC_003197.2	STM1671	STM1671	1764383	1765247	0.60433	0.330486	-	0
NC_003197.2	STM1672	STM1672	1765638	1766747	237.119	227.022	O	48
NC_003197.2	STM1673	STM1673	1766961	1767215	5.63745	5.6053	-	22
NC_003197.2	STM1674	STM1674	1767326	1767923	12.0196	10.995	O	8
NC_003197.2	STM1675	STM1675	1767982	1768707	36.3618	32.2884	O	10
NC_003197.2	STM1676	STM1676	1768798	1769672	63.1775	64.0349	O	27
NC_003197.2	STM1677	STM1677	1769941	1770851	8.17686	9.10015	-	5
NC_003197.2	STM1678	STM1678	1770959	1771894	4.04904	3.665	-	0
NC_003197.2	STM1679	mppA	1771991	1773615	83.8805	86.8165	O	26
NC_003197.2	STM1680	ycjI	1773794	1774522	28.3243	28.4302	O	16
NC_003197.2	STM1681	ycjG	1774497	1775473	43.0716	46.2308	O	10
NC_003197.2	STM1682	tpx	1775565	1776084	982.409	1098.13	O	720
NC_003197.2	STM1683	tyrR	1776174	1777837	64.6363	69.2342	O	37
NC_003197.2	STM1684	ycjF	1777863	1778940	50.4318	52.9045	O	29
NC_003197.2	STM1685	ycjX	1778921	1780337	50.7251	50.9402	O	18
NC_003197.2	STM1686	pspE	1780467	1780793	20.7819	14.8617	O	45
NC_003197.2	STM1687	pspD	1780857	1781084	1.14637	3.13454	-	11
NC_003197.2	STM1688	pspC	1781098	1781472	17.0763	17.5334	O	9
NC_003197.2	STM1689	pspB	1781457	1781692	6.09131	6.05657	-	19
NC_003197.2	STM1690	pspA	1781741	1782421	130.878	131.811	O	50
NC_003197.2	STM1691	pspF	1782565	1783560	28.0792	28.9888	O	9
NC_003197.2	STM1692	sapA	1783672	1785321	49.6608	49.2909	O	36
NC_003197.2	STM1693	sapB	1785304	1786283	23.3368	21.2944	O	23
NC_003197.2	STM1694	sapC	1786260	1787160	30.3146	33.6318	O	33
NC_003197.2	STM1695	sapD	1787152	1788152	49.2195	47.8354	O	38
NC_003197.2	STM1696	sapF	1788138	1788960	39.5394	37.6876	O	24
NC_003197.2	STM1697	STM1697	1789089	1789692	64.4777	53.9556	O	11
NC_003197.2	STM1698	STM1698	1790151	1791531	2.55505	3.10503	-	1
NC_003197.2	STM1698A	STM1698A	1791559	1791738	0	0	-	0
NC_003197.2	STM1699	ycjE	1791708	1792012	0.42848	0.937279	-	28
NC_003197.2	STM1700	fabI	1792117	1792918	579.778	585.998	O	354
NC_003197.2	STM1701	yciW	1793118	1794098	91.2539	90.3361	O	17
NC_003197.2	STM1702	rnb	1794158	1796274	337.797	347.851	O	94
NC_003197.2	STM1703	yciR	1796527	1798518	14.5644	16.9341	O	8
NC_003197.2	STM1704	yciT	1798906	1799658	141.1	137.24	O	36
NC_003197.2	STM1705	osmB	1799843	1800135	11.1507	10.7323	O	26
NC_003197.2	STM1706	yciH	1800255	1800589	44.0822	38.4005	O	56
NC_003197.2	STM1707	pyrF	1800581	1801329	87.5895	80.3413	O	42
NC_003197.2	STM1708	yciM	1801509	1802693	64.516	61.0339	O	60
NC_003197.2	STM1709	yciS	1802685	1803005	54.1473	63.6751	O	99
NC_003197.2	STM1710	pgpB	1803143	1803918	22.2301	18.6037	O	12
NC_003197.2	STM1711	ribA	1804091	1804693	91.242	90.7863	O	87
NC_003197.2	STM1712	acnA	1804749	1807432	58.4777	53.148	O	9
NC_003197.2	STM1713	cysB	1808401	1809569	137.17	137.311	O	25
NC_003197.2	STM1714	topA	1809786	1812392	155.851	161.083	O	76
NC_003197.2	STM1715	yciN	1812774	1813037	34.6517	33.0267	O	284
NC_003197.2	STM1716	sohB	1813079	1814137	79.2263	79.2284	O	41
NC_003197.2	STM1717	yciK	1814352	1815124	299.919	310.833	O	23
NC_003197.2	STM1718	btuR	1815108	1815711	160.329	160.21	O	32
NC_003197.2	STM1719	yciL	1815798	1816684	154.849	161.95	O	79
NC_003197.2	STM1720	yciO	1816774	1817403	78.6192	91.8868	O	48
NC_003197.2	STM1721	trpH	1817402	1818283	52.156	52.6688	O	40
NC_003197.2	STM1722	trpL	1818341	1818449	0	0	-	-
NC_003197.2	STM1723	trpE	1818534	1820106	260.708	269.605	O	2
NC_003197.2	STM1724	trpD	1820092	1821701	215.267	220.173	O	2
NC_003197.2	STM1725	trpC	1821643	1823063	243.071	245.333	O	6
NC_003197.2	STM1726	trpB	1823062	1824266	307.357	338.537	O	5
NC_003197.2	STM1727	trpA	1824253	1825072	270.935	278.2	O	7
NC_003197.2	STM1728	yciG	1825539	1825734	0	0	-	0
NC_003197.2	STM1729	yciF	1825808	1826327	2.01056	1.64925	-	1
NC_003197.2	STM1730	yciE	1826389	1826907	0.503608	1.37702	-	0
NC_003197.2	STM1731	STM1731	1826919	1827805	7.51409	9.34637	-	6
NC_003197.2	STM1732	ompW	1827887	1828536	59.9146	61.572	O	12
NC_003197.2	STM1733	STM1733	1828853	1829267	55.4236	57.174	O	13
NC_003197.2	STM1734	yciC	1829282	1830036	157.862	155.241	O	81
NC_003197.2	STM1735	yciB	1830080	1830632	75.6232	70.0459	O	79
NC_003197.2	STM1736	yciA	1830793	1831194	81.2726	62.9341	O	100
NC_003197.2	STM1737	tonB	1831254	1832052	261.7	257.426	O	84
NC_003197.2	STM1738	yciI	1832192	1832502	155.899	191.193	O	101
NC_003197.2	STM1739	cls	1832846	1834322	41.0551	39.6773	O	12
NC_003197.2	STM1740	yciU	1834344	1834685	117.312	119.53	O	148
NC_003197.2	STM1741	STM1741	1834733	1835575	13.4872	14.9209	O	18
NC_003197.2	STM1742	oppF	1835617	1836632	62.8992	65.6995	O	49
NC_003197.2	STM1743	oppD	1836618	1837638	59.5192	58.238	O	13
NC_003197.2	STM1744	oppC	1837637	1838557	42.5688	48.8866	O	14
NC_003197.2	STM1745	oppB	1838560	1839492	47.344	44.7342	O	11
NC_003197.2	STM1746	oppA	1839602	1841396	268.435	278.226	O	19
NC_003197.2	STM1747	STM1747	1841295	1841615	0	0	-	0
NC_003197.2	STM1748	ychE	1841998	1842657	18.8109	22.09	O	17
NC_003197.2	STM1749	adhE	1843110	1845800	610.986	642.809	O	30
NC_003197.2	STM1750	tdk	1845997	1846634	66.5722	77.0684	O	74
NC_003197.2	STM1751	hns	1847151	1847690	4076.69	4045.86	O	3941
NC_003197.2	STM1752	galU	1847822	1848744	353.264	341.774	O	107
NC_003197.2	STM1753	hnr	1848933	1849959	87.6756	85.7332	O	40
NC_003197.2	STM1754	ychK	1850037	1850942	91.7401	83.1421	O	46
NC_003197.2	STM1755	ychJ	1851040	1851511	85.2783	76.3128	O	84
NC_003197.2	STM1756	purU	1851546	1852404	407.273	385.708	O	65
NC_003197.2	STM1760	STM1760	1853720	1855255	11.401	9.95706	-	8
NC_003197.2	STM1761	narI	1855491	1856184	4.14279	4.11917	-	1
NC_003197.2	STM1762	narJ	1856168	1856892	1.98283	2.76012	-	1
NC_003197.2	STM1763	narH	1856875	1858424	4.3	4.24194	-	1
NC_003197.2	STM1764	narG	1858407	1862248	1.39462	2.49262	-	0
NC_003197.2	STM1765	narK	1862538	1864130	0.492227	0.269181	-	1
NC_003197.2	STM1766	narX	1864160	1866072	22.8172	18.8289	O	10
NC_003197.2	STM1767	narL	1866052	1866715	52.7469	55.7533	O	7
NC_003197.2	STM1768	ychP	1866716	1868153	15.9041	13.5182	O	15
NC_003197.2	STM1769	ychN	1868300	1868670	88.4158	84.7593	O	104
NC_003197.2	STM1770	chaB	1868750	1868989	6.53432	7.14675	-	16
NC_003197.2	STM1771	chaA	1869234	1870347	36.7189	47.4739	O	27
NC_003197.2	STM1772	kdsA	1870401	1871266	455.289	441.184	O	99
NC_003197.2	STM1773	ychA	1871293	1872114	108.905	111.288	O	92
NC_003197.2	STM1774	sirC	1872106	1872562	20.5895	16.8895	O	38
NC_003197.2	STM1775	hemK	1872492	1873333	67.6713	55.5104	O	35
NC_003197.2	STM1776	prfA	1873325	1874425	171.637	163.966	O	53
NC_003197.2	STM1777	hemA	1874448	1875724	140.408	143.719	O	90
NC_003197.2	STM1778	lolB	1876001	1876641	78.2895	70.9101	O	20
NC_003197.2	STM1779	ipk	1876626	1877489	75.0236	68.1588	O	196
NC_003197.2	STM1780	prsA	1877687	1878702	1171.03	1223.67	O	259
NC_003197.2	STM1781	ychM	1878851	1880512	36.4066	35.4328	O	19
NC_003197.2	STM1782	ychH	1880557	1880845	1.35661	2.96751	-	5
NC_003197.2	STM1783	pth	1881087	1881695	86.4804	83.7895	O	50
NC_003197.2	STM1784	ychF	1881797	1882903	272.116	273.862	O	90
NC_003197.2	STM1785	STM1785	1883062	1884332	15.9374	15.8567	O	33
NC_003197.2	STM1786	STM1786	1884759	1885940	0	0.241853	-	0
NC_003197.2	STM1787	STM1787	1885923	1887730	2.67444	1.97642	-	2
NC_003197.2	STM1788	STM1788	1887736	1888480	0.701671	0.767436	-	0
NC_003197.2	STM1789	STM1789	1888466	1889073	0.644834	0.235091	-	1
NC_003197.2	STM1790	STM1790	1889047	1889467	1.24168	0	-	0
NC_003197.2	STM1791	STM1791	1889450	1890312	2.27149	1.82188	-	0
NC_003197.2	STM1792	STM1792	1890376	1891931	2.43567	2.48024	-	0
NC_003197.2	STM1793	STM1793	1891931	1893079	1.93357	1.99039	-	1
NC_003197.2	STM1794	STM1794	1893087	1893181	0	0	-	15
NC_003197.2	STM1795	STM1795	1893520	1894850	12.3715	12.0276	O	85
NC_003197.2	STM1796	treA	1894974	1896776	20.0777	21.246	O	6
NC_003197.2	STM1797	ymgE	1896839	1897112	5.24653	3.12996	-	4
NC_003197.2	STM1798	ycgR	1897247	1897996	23.872	27.0624	O	89
NC_003197.2	STM1799	emtA	1898010	1898634	45.1652	45.2818	O	32
NC_003197.2	STM1800	ycgQ	1898781	1899706	47.5608	48.9313	O	13
NC_003197.2	STM1801	ycgO	1899787	1901536	40.6248	34.7128	O	51
NC_003197.2	STM1802	dadX	1901599	1902680	7.00537	6.60513	-	21
NC_003197.2	STM1803	dadA	1902683	1904086	9.86663	11.3004	-	15
NC_003197.2	STM1804	ycgB	1904292	1905836	7.35903	8.97392	-	3
NC_003197.2	STM1805	fadR	1905883	1906616	88.3112	87.0463	O	67
NC_003197.2	STM1806	nhaB	1906809	1908366	123.137	133.853	O	40
NC_003197.2	STM1807	dsbB	1908495	1909038	151.106	163.429	O	236
NC_003197.2	STM1808	STM1808	1909141	1909488	8.63731	8.62539	-	6
NC_003197.2	STM1809	STM1809	1909560	1909746	18.1703	25.9882	O	320
NC_003197.2	STM1810	STM1810	1909925	1910067	0	0	-	19
NC_003197.2	STM1811	ycgN	1910414	1910894	70.3695	68.0502	O	89
NC_003197.2	STM1812	ycgM	1910953	1911623	155.032	155.29	O	49
NC_003197.2	STM1813	ycgL	1911662	1911994	138.143	149.374	O	88
NC_003197.2	STM1814	minC	1912072	1912788	209.608	230.251	O	137
NC_003197.2	STM1815	minD	1912801	1913624	513.071	507.211	O	261
NC_003197.2	STM1816	minE	1913617	1913894	113.763	93.5762	O	298
NC_003197.2	STM1817	rnd	1914016	1915154	42.6824	45.3025	O	9
NC_003197.2	STM1818	fadD	1915216	1916912	40.8154	34.1124	O	26
NC_003197.2	STM1819	slp	1917106	1917700	45.0264	38.6765	O	74
NC_003197.2	STM1820	yeaZ	1917759	1918465	137.526	124.74	O	101
NC_003197.2	STM1821	yoaA	1918512	1920433	52.9681	56.7427	O	27
NC_003197.2	STM1822	yoaB	1920541	1920897	191.088	175.766	O	539
NC_003197.2	STM1823	yoaH	1920903	1921094	17.0164	11.1668	O	169
NC_003197.2	STM1824	pabB	1921151	1922527	47.8329	45.569	O	29
NC_003197.2	STM1825	yeaB	1922516	1923109	32.1215	31.7633	O	20
NC_003197.2	STM1826	sdaA	1923360	1924737	43.5305	44.8098	O	124
NC_003197.2	STM1827	STM1827	1924773	1926476	0.843632	0.503292	-	2
NC_003197.2	STM1828	yoaE	1926498	1928069	29.5956	30.2782	O	11
NC_003197.2	STM1829	STM1829	1928045	1928380	5.05632	4.25402	-	-
NC_003197.2	STM1830	manX	1928333	1929498	1248.47	1263.37	O	74
NC_003197.2	STM1831	manY	1929538	1930351	1165.74	1214.25	O	51
NC_003197.2	STM1832	manZ	1930343	1931215	852.679	873.492	O	61
NC_003197.2	STM1833	STM1833	1931262	1931743	16.8103	21.0547	O	6
NC_003197.2	STM1834	yebN	1932075	1932707	12.8002	8.80642	-	34
NC_003197.2	STM1835	rrmA	1932704	1933524	43.9335	40.7391	O	32
NC_003197.2	STM1836	STM1836	1933579	1935331	7.82776	6.68607	-	6
NC_003197.2	STM1837	cspC	1935544	1935767	397.893	332.452	O	2723
NC_003197.2	STM1838	yobF	1935766	1935926	266.243	265.451	O	3782
NC_003197.2	STM1839	STM1839	1936558	1936856	95.283	83.1796	O	331
NC_003197.2	STM1840	yobG	1936916	1937071	7.53959	8.24625	-	612
NC_003197.2	STM1841	STM1841	1937211	1937456	5.31245	5.22933	-	44
NC_003197.2	STM1842	kdgR	1937668	1938469	289.889	307.97	O	169
NC_003197.2	STM1843	STM1843	1938635	1940008	15.4084	14.0438	O	5
NC_003197.2	STM1844	htpX	1940056	1940954	384.645	369.342	O	132
NC_003197.2	STM1845	prc	1941131	1943197	248.095	247.284	O	142
NC_003197.2	STM1846	proQ	1943199	1943896	729.072	691.126	O	396
NC_003197.2	STM1847	yebR	1943983	1944567	276.34	288.069	O	208
NC_003197.2	STM1848	yebS	1944601	1945892	14.9703	16.9265	O	20
NC_003197.2	STM1849	STM1849	1945855	1948494	43.6611	43.2054	O	19
NC_003197.2	STM1850	yebU	1948558	1950011	61.2086	57.9015	O	28
NC_003197.2	STM1851	STM1851	1950114	1950365	18.6695	14.1801	O	23
NC_003197.2	STM1852	yebW	1950467	1950667	1.30036	0.71112	-	22
NC_003197.2	STM1853	prpA	1950686	1951346	4.94275	4.32481	-	1
NC_003197.2	STM1854	STM1854	1951560	1951732	0.755412	0	-	25
NC_003197.2	STM1855	sopE2	1952009	1952738	3.75947	1.56641	-	3
NC_003197.2	STM1856	STM1856	1953404	1953810	0.321097	0.351192	-	2
NC_003197.2	STM1857	STM1857	1955004	1955423	136.909	173.224	O	60
NC_003197.2	STM1858	STM1858	1955787	1956062	0	0	-	21
NC_003197.2	STM1859	STM1859	1956228	1956368	0	0	-	25
NC_003197.2	STM1860	STM1860	1956851	1957714	1.66383	2.15064	-	1
NC_003197.2	STM1861	STM1861	1957832	1958200	1.41665	0	-	1
NC_003197.2	STM1862	pagO	1959497	1960418	7.65408	7.75136	-	4
NC_003197.2	STM1863	STM1863	1960544	1960709	0	0	-	2
NC_003197.2	STM1864	STM1864	1960712	1961333	2.94149	3.90658	-	2
NC_003197.2	STM1865	STM1865	1961660	1961789	0	0	-	3
NC_003197.2	STM1867	pagK	1963169	1963376	5.6547	5.4975	-	9
NC_003197.2	STM1868	mig-3	1963473	1964361	1.17603	0.964691	-	0
NC_003197.2	STM1868A	STM1868A	1965080	1965247	0.777895	0.850804	-	102
NC_003197.2	STM1869	STM1869	1965504	1966048	0.479583	0.524532	-	0
NC_003197.2	STM1869A	STM1869A	1966091	1966378	0.453772	0.992604	-	1
NC_003197.2	STM1870	STM1870	1966507	1967005	4.45224	3.43732	-	1
NC_003197.2	STM1871	STM1871	1967023	1967919	9.32433	10.995	-	2
NC_003197.2	STM1872	STM1872	1968116	1968239	0	0	-	-
NC_003197.2	STM1873	STM1873	1968293	1968663	101.097	98.629	O	63
NC_003197.2	STM1874	STM1874	1968663	1969547	100.71	92.2214	O	74
NC_003197.2	STM1875	yobA	1969539	1969927	167.977	184.089	O	52
NC_003197.2	STM1876	holE	1970039	1970281	102.721	95.8782	O	142
NC_003197.2	STM1877	STM1877	1970377	1971045	22.4648	15.3831	O	19
NC_003197.2	STM1878	exoX	1971057	1971767	93.3736	96.2952	O	46
NC_003197.2	STM1879	ptrB	1971802	1973866	37.9718	37.9314	O	10
NC_003197.2	STM1880	yebE	1974066	1974735	42.5218	43.9472	O	33
NC_003197.2	STM1881	yebF	1974819	1975184	43.9192	49.9882	O	98
NC_003197.2	STM1882	yebG	1975240	1975543	18.9151	30.0916	O	113
NC_003197.2	STM1883	purT	1975647	1976839	314.83	318.579	O	7
NC_003197.2	STM1884	eda	1976939	1977754	191.545	205.469	O	41
NC_003197.2	STM1885	edd	1977618	1979494	47.8324	41.0453	O	14
NC_003197.2	STM1886	zwf	1979664	1981336	292.462	290.142	O	71
NC_003197.2	STM1887	yebK	1981481	1982350	38.9055	37.9517	O	26
NC_003197.2	STM1888	pykA	1982462	1983916	297.929	310.429	O	65
NC_003197.2	STM1889	msbB	1983989	1984970	79.4498	77.4353	O	50
NC_003197.2	STM1890	yebA	1985077	1986410	98.9454	99.9688	O	32
NC_003197.2	STM1891	znuA	1986412	1987426	254.935	252.918	O	42
NC_003197.2	STM1892	znuC	1987384	1988190	52.9547	56.6781	O	21
NC_003197.2	STM1893	znuB	1988169	1988972	36.7352	33.7782	O	22
NC_003197.2	STM1894	ruvB	1989051	1990071	70.6551	63.2778	O	40
NC_003197.2	STM1895	ruvA	1990070	1990693	58.6413	60.2435	O	66
NC_003197.2	STM1896	STM1896	1991096	1991997	7.38914	6.18012	-	2
NC_003197.2	STM1897	yebB	1992611	1993223	6.82212	6.52884	-	5
NC_003197.2	STM1898	ruvC	1993225	1993759	214.228	232.436	O	164
NC_003197.2	STM1899	yebC	1993783	1994535	460.613	475.881	O	101
NC_003197.2	STM1900	ntpA	1994553	1995013	118.213	115.96	O	202
NC_003197.2	STM1901	aspS	1995108	1996892	480.281	470.685	O	100
NC_003197.2	STM1902	yecD	1997189	1997771	56.7129	54.1829	O	11
NC_003197.2	STM1903	yecE	1997748	1998586	39.2526	32.7098	O	10
NC_003197.2	STM1904	yecN	1998627	1999034	78.7962	73.2192	O	101
NC_003197.2	STM1905	yecO	1999060	1999818	139.123	132.201	O	95
NC_003197.2	STM1906	yecP	1999802	2000786	100.038	99.5466	O	56
NC_003197.2	STM1907	cutC	2001022	2001779	64.6535	63.9248	O	18
NC_003197.2	STM1908	yecM	2001788	2002374	78.3673	75.2418	O	21
NC_003197.2	STM1909	argS	2002583	2004327	206.851	218.621	O	79
NC_003197.2	STM1910	STM1910	2004509	2006387	2.29518	3.271	-	3
NC_003197.2	STM1911	STM1911	2006441	2007586	21.8951	21.8269	O	12
NC_003197.2	STM1912	flhE	2007817	2008219	10.0528	13.8324	O	40
NC_003197.2	STM1913	flhA	2008209	2010300	23.6135	22.8887	O	50
NC_003197.2	STM1914	flhB	2010280	2011444	21.8745	18.4037	O	116
NC_003197.2	STM1915	cheZ	2011625	2012281	61.4643	62.2213	O	287
NC_003197.2	STM1916	cheY	2012280	2012684	46.1436	35.6455	O	237
NC_003197.2	STM1917	cheB	2012687	2013747	9.73065	9.56493	-	173
NC_003197.2	STM1918	cheR	2013733	2014607	17.1759	12.0882	O	146
NC_003197.2	STM1919	cheM	2014753	2016428	51.9314	49.635	O	145
NC_003197.2	STM1920	cheW	2016651	2017165	53.0358	56.0638	O	533
NC_003197.2	STM1921	cheA	2017175	2019201	59.5084	58.81	O	225
NC_003197.2	STM1922	motB	2019195	2020132	41.3794	41.6005	O	195
NC_003197.2	STM1923	motA	2020121	2021020	21.3454	17.4698	O	166
NC_003197.2	STM1924	flhC	2021133	2021723	325.5	324.083	O	212
NC_003197.2	STM1925	flhD	2021714	2022215	623.233	619.86	O	143
NC_003197.2	STM1926	STM1926	2022735	2022854	0	0	-	-
NC_003197.2	STM1927	yecG	2022839	2023279	36.1536	48.2932	O	25
NC_003197.2	STM1928	otsA	2023297	2024874	15.6525	17.029	O	6
NC_003197.2	STM1929	otsB	2024693	2025552	11.549	11.9667	O	5
NC_003197.2	STM1931	araH	2026129	2026693	2.31303	4.55368	-	3
NC_003197.2	STM1932	ftnB	2027217	2027740	10.9737	8.45608	-	8
NC_003197.2	STM1933	STM1933	2027919	2028565	9.89742	7.51127	-	6
NC_003197.2	STM1934	STM1934	2028800	2029148	23.9654	38.0887	O	136
NC_003197.2	STM1935	ftn	2029375	2029885	225.824	248.388	O	164
NC_003197.2	STM1936	yecH	2029931	2030181	2.08265	1.13892	-	2
NC_003197.2	STM1937	tyrP	2030271	2031608	16.3114	18.588	O	27
NC_003197.2	STM1938	yecA	2031683	2032361	69.4812	76.625	O	24
NC_003197.2	STM1939	STM1939	2032586	2032919	34.8236	28.2446	O	110
NC_003197.2	STM1940	STM1940	2033125	2034570	15.2738	15.3215	O	15
NC_003197.2	STM1941	STM1941	2034777	2035109	11.3811	6.43852	-	86
NC_003197.2	STM1945	pgsA	2035810	2036377	98.9351	89.8377	O	71
NC_003197.2	STM1946	uvrC	2036415	2038267	56.6331	54.6131	O	44
NC_003197.2	STM1947	uvrY	2038244	2038914	102.251	104.166	O	145
NC_003197.2	STM1948	STM1948	2039208	2039367	0	0	-	-
NC_003197.2	STM1949	yecF	2039353	2039588	86.3859	86.0033	O	339
NC_003197.2	STM1950	sdiA	2039655	2040395	20.2819	23.7261	O	48
NC_003197.2	STM1951	yecC	2040609	2041378	44.2976	43.623	O	18
NC_003197.2	STM1952	yecS	2041358	2042042	37.775	37.1422	O	13
NC_003197.2	STM1953	yedO	2042047	2043044	45.9628	42.68	O	16
NC_003197.2	STM1954	fliY	2043187	2043998	285.353	307.874	O	139
NC_003197.2	STM1955	fliZ	2044134	2044696	61.0488	56.3616	O	284
NC_003197.2	STM1956	fliA	2044744	2045477	165.94	171.756	O	756
NC_003197.2	STM1957	tnpA_2	2045732	2046196	14.6144	11.9881	O	-
NC_003197.2	STM1958	fliB	2046371	2047583	44.2804	46.8987	O	98
NC_003197.2	STM1959	fliC	2047655	2049154	435.534	440.24	O	2278
NC_003197.2	STM1960	fliD	2049387	2050802	188.923	190.782	O	433
NC_003197.2	STM1961	fliS	2050808	2051224	69.8874	68.8967	O	474
NC_003197.2	STM1962	fliT	2051210	2051592	65.5138	57.0994	O	297
NC_003197.2	STM1963	amyA	2051650	2053148	10.2875	11.3471	O	13
NC_003197.2	STM1964	yedD	2053188	2053624	188.404	185.129	O	69
NC_003197.2	STM1965	yedE	2053721	2055004	53.9437	52.7657	O	8
NC_003197.2	STM1966	yedF	2054990	2055234	10.1349	13.4184	O	11
NC_003197.2	STM1967	STM1967	2055492	2055885	1.32676	1.8139	-	11
NC_003197.2	STM1968	fliE	2056005	2056331	46.7593	56.8243	O	378
NC_003197.2	STM1969	fliF	2056526	2058218	73.3325	64.6711	O	175
NC_003197.2	STM1970	fliG	2058194	2059206	67.6008	66.8817	O	207
NC_003197.2	STM1971	fliH	2059189	2059906	72.6237	59.7222	O	171
NC_003197.2	STM1972	fliI	2059886	2061276	26.2124	24.8672	O	146
NC_003197.2	STM1973	fliJ	2061282	2061741	25.5691	30.1406	O	138
NC_003197.2	STM1974	fliK	2061726	2062955	80.7493	87.5041	O	117
NC_003197.2	STM1975	fliL	2063043	2063527	58.2026	49.2168	O	213
NC_003197.2	STM1976	fliM	2063521	2064536	77.3056	67.669	O	192
NC_003197.2	STM1977	fliN	2064519	2064946	51.2974	44.7507	O	159
NC_003197.2	STM1978	fliO	2064946	2065323	50.4767	46.8887	O	108
NC_003197.2	STM1979	fliP	2065310	2066060	24.3623	17.3197	O	101
NC_003197.2	STM1980	fliQ	2066060	2066339	1.86695	3.57338	-	89
NC_003197.2	STM1981	fliR	2066332	2067142	6.60683	3.52491	-	44
NC_003197.2	STM1982	rcsA	2067341	2068047	4.806	3.43691	-	17
NC_003197.2	STM1984	yodD	2068397	2068636	3.81168	5.36006	-	12
NC_003197.2	STM1986	yedP	2068937	2069761	3.16815	2.77207	-	2
NC_003197.2	STM1987	STM1987	2069740	2071466	14.1507	13.739	O	7
NC_003197.2	STM1988	STM1988	2071617	2071862	28.6872	22.0794	O	56
NC_003197.2	STM1989	yedI	2071879	2072802	34.7931	31.093	O	21
NC_003197.2	STM1990	yedA	2072966	2073886	1.98655	1.08637	-	5
NC_003197.2	STM1991	vsr	2073875	2074352	19.4116	11.064	O	14
NC_003197.2	STM1992	dcm	2074326	2075768	83.3204	76.0735	O	24
NC_003197.2	STM1993	yedJ	2075830	2076533	26.36	24.77	O	13
NC_003197.2	STM1994	STM1994	2076617	2076928	2.93206	4.12313	-	20
NC_003197.2	STM1995	ompS	2077561	2078762	18.4831	14.9832	O	5
NC_003197.2	STM1996	cspB	2079222	2079448	1.15142	0.62967	-	21
NC_003197.2	STM1997	umuC	2079889	2081171	9.47297	8.24411	-	5
NC_003197.2	STM1998	umuD	2081160	2081667	6.94593	6.1901	-	10
NC_003197.2	STM1999	STM1999	2081706	2081867	0	0.882315	-	1
NC_003197.2	STM2001	yeeI	2082348	2083145	88.1068	83.8266	O	10
NC_003197.2	STM2005	STM2005	2084449	2084928	7.62337	5.06228	-	16
NC_003197.2	STM2006	STM2006	2085395	2086101	0.554539	0.808685	-	1
NC_003197.2	STM2007	STM2007	2086918	2088612	2.00463	2.95146	-	2
NC_003197.2	STM2008	STM2008	2088663	2090399	2.70852	3.62069	-	20
NC_003197.2	STM2009	amn	2091304	2092770	167.745	154.627	O	24
NC_003197.2	STM2010	STM2010	2092798	2092965	0.777895	0	-	-
NC_003197.2	STM2011	STM2011	2092954	2093284	16.5826	17.7049	O	26
NC_003197.2	STM2013	yeeO	2094374	2095831	3.58536	5.09782	-	7
NC_003197.2	STM2015	erfK	2096293	2097236	23.9499	23.1664	O	8
NC_003197.2	STM2016	cobT	2097300	2098383	41.1107	43.1179	O	14
NC_003197.2	STM2017	cobS	2098397	2099156	20.4627	20.1237	O	9
NC_003197.2	STM2018	cobU	2099137	2099693	12.4351	15.9102	O	6
NC_003197.2	STM2019	cbiP	2099679	2101205	25.4184	27.2391	O	8
NC_003197.2	STM2020	cbiO	2101196	2102017	21.1451	21.3881	O	10
NC_003197.2	STM2021	cboQ	2102020	2102703	9.17097	10.0305	-	6
NC_003197.2	STM2022	cbiN	2102684	2102971	4.53772	4.46672	-	7
NC_003197.2	STM2023	cbiM	2102967	2103709	6.15615	9.81115	-	6
NC_003197.2	STM2024	cbiL	2103701	2104422	10.6794	9.70058	-	3
NC_003197.2	STM2025	cbiK	2104411	2105212	15.6432	11.941	O	5
NC_003197.2	STM2026	cbiJ	2105208	2106005	9.33474	12.359	-	4
NC_003197.2	STM2027	cbiH	2105996	2106728	11.054	13.65	O	6
NC_003197.2	STM2028	cbiG	2106721	2107781	9.60748	7.94832	-	4
NC_003197.2	STM2029	cbiF	2107757	2108537	5.52196	4.20935	-	3
NC_003197.2	STM2030	cbiT	2108514	2109098	6.70186	4.15367	-	5
NC_003197.2	STM2031	cbiE	2109082	2109694	5.75617	6.76202	-	3
NC_003197.2	STM2032	cbiD	2109681	2110825	9.35919	7.98938	-	4
NC_003197.2	STM2033	cbiC	2110820	2111459	8.37209	5.80674	-	2
NC_003197.2	STM2034	cibB	2111463	2112428	5.8173	6.0666	-	1
NC_003197.2	STM2035	cbiA	2112419	2113805	7.44356	6.69847	-	1
NC_003197.2	STM2036	pocR	2114396	2115320	13.8457	12.3619	O	8
NC_003197.2	STM2037	pduF	2115524	2116324	7.34193	4.2827	-	7
NC_003197.2	STM2038	pduA	2116837	2117127	0.449094	0	-	1
NC_003197.2	STM2039	pudB	2117232	2117936	1.11222	0.405489	-	0
NC_003197.2	STM2040	pduC	2117950	2119619	0.860808	0.770309	-	0
NC_003197.2	STM2041	pduD	2119624	2120304	0.767614	0.41978	-	0
NC_003197.2	STM2042	pduE	2120313	2120840	0.247512	1.35355	-	1
NC_003197.2	STM2043	pduG	2120844	2122682	1.84766	1.16586	-	1
NC_003197.2	STM2044	pduH	2122665	2123022	0.730091	0.39926	-	1
NC_003197.2	STM2045	pduJ	2123033	2123316	0.460163	0	-	0
NC_003197.2	STM2046	pduK	2123320	2123802	2.43515	2.95932	-	1
NC_003197.2	STM2047	pduL	2123795	2124434	0.816789	3.35004	-	1
NC_003197.2	STM2048	pduM	2124426	2124922	1.5777	1.43798	-	1
NC_003197.2	STM2049	pduN	2124918	2125201	0.460163	0.503292	-	1
NC_003197.2	STM2050	pduO	2125205	2126221	2.57004	1.96764	-	0
NC_003197.2	STM2051	pduP	2126213	2127612	1.7736	2.7566	-	1
NC_003197.2	STM2052	pduQ	2127618	2128736	1.75183	2.81016	-	1
NC_003197.2	STM2053	pduS	2128726	2130088	3.16409	2.9363	-	1
NC_003197.2	STM2054	pduT	2130085	2130645	3.02838	2.29308	-	1
NC_003197.2	STM2055	pduU	2130638	2130995	2.19027	1.19778	-	1
[truncated: 2,560 more rows]

## Sheet: Table S3
TABLE S3. Expression level and functional annotation of virulence genes in LT2
The first 2 columns, "Refseq ID" and "Locus tag", indicate its RefseqID and locus tag id for each row.
The next 7 columns, "Gene", "Start", "End", "TPM1", "TPM2", "Expression", and "Function(VFDB)" indicate its gene name, its starting/ending position, its TPM values with 2 replicates (TPM1, TPM2), expression (TPM1>10 and TPM2>10:O; others: -), and functional annotation deposited in VFDB of each row, respectively.
Refseq ID	Locus_tag	Gene	Start	End	TPM1	TPM2	Expression	Function (VFDB)
NC_003197.2	STM0021	bcfA	24462	25011	10.6925	12.4743	O	Fimbrial adherence determinants / Bcf
NC_003197.2	STM0022	bcfB	25105	25798	0.941544	2.26554	-	Fimbrial adherence determinants / Bcf
NC_003197.2	STM0023	bcfC	25803	28424	4.33627	4.19756	-	Fimbrial adherence determinants / Bcf
NC_003197.2	STM0024	bcfD	28410	29432	4.21569	3.9122	-	Fimbrial adherence determinants / Bcf
NC_003197.2	STM0025	bcfE	29418	29978	1.63067	0.764358	-	Fimbrial adherence determinants / Bcf
NC_003197.2	STM0026	bcfF	29977	30512	2.19436	2.13336	-	Fimbrial adherence determinants / Bcf
NC_003197.2	STM0027	bcfG	30466	31209	3.16177	2.88175	-	Fimbrial adherence determinants / Bcf
NC_003197.2	STM0174	stiH	203991	205077	3.12589	3.55036	-	Fimbrial adherence determinants / Sti
NC_003197.2	STM0175	stiC	205079	207631	1.38211	1.90356	-	Fimbrial adherence determinants / Sti
NC_003197.2	STM0176	stiB	207652	208341	1.5152	2.07152	-	Fimbrial adherence determinants / Sti
NC_003197.2	STM0177	stiA	208383	208928	5.26575	5.75929	-	Fimbrial adherence determinants / Sti
NC_003197.2	STM0195	stfA	230647	231218	6.16876	5.99727	-	Fimbrial adherence determinants / Stf
NC_003197.2	STM0196	stfC	231287	233961	2.44273	3.04572	-	Fimbrial adherence determinants / Stf
NC_003197.2	STM0197	stfD	233964	234731	1.02099	1.86113	-	Fimbrial adherence determinants / Stf
NC_003197.2	STM0198	stfE	234737	235262	0.496906	0.815219	-	Fimbrial adherence determinants / Stf
NC_003197.2	STM0199	stfF	235245	235735	2.12931	1.16444	-	Fimbrial adherence determinants / Stf
NC_003197.2	STM0200	stfG	235718	236265	0.715436	1.04332	-	Fimbrial adherence determinants / Stf
NC_003197.2	STM0299	safA	342207	342722	6.3317	6.92515	-	Fimbrial adherence determinants / Saf
NC_003197.2	STM0300	safB	342830	343543	7.32136	10.4098	-	Fimbrial adherence determinants / Saf
NC_003197.2	STM0301	safC	343560	346077	11.5739	12.2613	O	Fimbrial adherence determinants / Saf
NC_003197.2	STM0302	safD	346092	346569	13.9435	15.5494	O	Fimbrial adherence determinants / Saf
NC_003197.2	STM0336	stbE	378982	379748	7.32661	7.08153	-	Fimbrial adherence determinants / Stb
NC_003197.2	STM0337	stbD	379706	381038	8.33334	6.96983	-	Fimbrial adherence determinants / Stb
NC_003197.2	STM0338	stbC	381036	383603	3.35876	3.50658	-	Fimbrial adherence determinants / Stb
NC_003197.2	STM0339	stbB	383581	384357	0.672774	0	-	Fimbrial adherence determinants / Stb
NC_003197.2	STM0340	stbA	384404	384948	0.479583	0.524532	-	Fimbrial adherence determinants / Stb
NC_003197.2	STM0543	fimA	604107	604675	23.8864	20.0963	O	Fimbrial adherence determinants / Type 1 fimbriae
NC_003197.2	STM0544	fimI	604747	605284	2.1862	1.85975	-	Fimbrial adherence determinants / Type 1 fimbriae
NC_003197.2	STM0545	fimC	605313	606020	0.738341	1.81697	-	Fimbrial adherence determinants / Type 1 fimbriae
NC_003197.2	STM0546	fimD	606039	608663	3.33561	3.37599	-	Fimbrial adherence determinants / Type 1 fimbriae
NC_003197.2	STM0547	fimH	608664	609685	2.55746	4.05589	-	Fimbrial adherence determinants / Type 1 fimbriae
NC_003197.2	STM0548	fimF	609684	610213	1.47947	2.4272	-	Fimbrial adherence determinants / Type 1 fimbriae
NC_003197.2	STM0549	fimZ	610259	610904	1.61841	3.76145	-	Fimbrial adherence determinants / Type 1 fimbriae
NC_003197.2	STM0550	fimY	611495	612223	0.358536	0	-	Fimbrial adherence determinants / Type 1 fimbriae
NC_003197.2	STM0552	fimW	612709	613311	5.20144	5.21488	-	Fimbrial adherence determinants / Type 1 fimbriae
NC_003197.2	STM0800	slrP	866940	869244	12.8702	12.9603	O	Secretion system;TTSS effectors translocated via both systems
NC_003197.2	STM1044	sodCⅠ	1130041	1130580	227.975	224.726	O	Stress adaptation
NC_003197.2	STM1051	sseI	1139954	1140927	9.52641	11.5933	-	Secretion system;TTSS-2 translocated effectors
NC_003197.2	STM1088	pipB	1176438	1177320	0.888016	0.809372	-	Secretion system;TTSS-2 translocated effectors
NC_003197.2	STM1091	sopB	1178219	1179912	6.94319	7.34082	-	Secretion system;TTSS-1 translocated effectors
NC_003197.2	STM1139	csgG	1228014	1228860	16.0465	12.3191	O	Fimbrial adherence determinants / Agf
NC_003197.2	STM1140	csgF	1228874	1229302	4.26482	5.99727	-	Fimbrial adherence determinants / Agf
NC_003197.2	STM1141	csgE	1229317	1229726	8.60617	6.97244	-	Fimbrial adherence determinants / Agf
NC_003197.2	STM1142	csgD	1229717	1230380	13.1867	13.7769	O	Fimbrial adherence determinants / Agf
NC_003197.2	STM1143	csgB	1231000	1231577	0.678303	0.247292	-	Fimbrial adherence determinants / Agf
NC_003197.2	STM1144	csgA	1231605	1232074	8.89779	7.60293	-	Fimbrial adherence determinants / Agf
NC_003197.2	STM1145	csgC	1232127	1232462	2.72263	0.425402	-	Fimbrial adherence determinants / Agf
NC_003197.2	STM1224	sifA	1309834	1310844	8.01439	8.76555	-	Secretion system;TTSS-2 translocated effectors
NC_003197.2	STM1230	phoQ	1317216	1318679	197.636	181.695	O	Regulation
NC_003197.2	STM1231	phoP	1318679	1319365	769.28	758.783	O	Regulation
NC_003197.2	STM1391	ssrB	1476158	1476801	18.4665	23.5266	O	Secretion system;TTSS(SPI-2 encode)
NC_003197.2	STM1392	ssrA	1476827	1479596	4.71792	4.43769	-	Secretion system;TTSS(SPI-2 encode)
NC_003197.2	STM1393	ssaB	1479990	1480391	0.650181	0.71112	-	Secretion system;TTSS-2 translocated effectors
NC_003197.2	STM1394	ssaC	1480387	1481886	0.871242	1.23877	-	Secretion system;TTSS(SPI-2 encode)
NC_003197.2	STM1395	ssaD	1481867	1483078	3.23481	4.71733	-	Secretion system;TTSS(SPI-2 encode)
NC_003197.2	STM1396	ssaE	1483080	1483328	3.67391	4.01825	-	Secretion system;TTSS(SPI-2 encode)
NC_003197.2	STM1397	sseA	1483585	1483918	5.08659	6.41924	-	Secretion system;TTSS(SPI-2 encode)
NC_003197.2	STM1398	sseB	1483919	1484515	12.2587	10.774	O	Secretion system;TTSS(SPI-2 encode)
NC_003197.2	STM1399	sscA	1484507	1484985	7.09362	9.5489	-	Secretion system;TTSS(SPI-2 encode)
NC_003197.2	STM1400	sseC	1484980	1486442	12.5059	10.8447	O	Secretion system;TTSS(SPI-2 encode)
NC_003197.2	STM1401	sseD	1486451	1487045	7.68743	9.60908	-	Secretion system;TTSS(SPI-2 encode)
NC_003197.2	STM1402	sseE	1487042	1487464	10.8133	11.151	O	Secretion system;TTSS(SPI-2 encode)
NC_003197.2	STM1403	sscB	1487516	1487950	9.91413	8.87183	-	Secretion system;TTSS(SPI-2 encode)
NC_003197.2	STM1404	sseF	1487962	1488748	6.4762	8.17291	-	Secretion system;TTSS-2 translocated effectors
NC_003197.2	STM1405	sseG	1488741	1489434	6.4025	3.50129	-	Secretion system;TTSS-2 translocated effectors
NC_003197.2	STM1406	ssaG	1489521	1489743	0	0.640964	-	Secretion system;TTSS(SPI-2 encode)
NC_003197.2	STM1407	ssaH	1489778	1490011	0	0	-	Secretion system;TTSS(SPI-2 encode)
NC_003197.2	STM1408	ssaI	1490023	1490271	0	0	-	Secretion system;TTSS(SPI-2 encode)
NC_003197.2	STM1409	ssaJ	1490262	1491017	2.24725	1.70161	-	Secretion system;TTSS(SPI-2 encode)
NC_003197.2	STM1411	ssaK	1491574	1492254	1.72713	4.1978	-	Secretion system;TTSS(SPI-2 encode)
NC_003197.2	STM1412	ssaL	1492216	1493236	9.85587	12.5996	-	Secretion system;TTSS(SPI-2 encode)
NC_003197.2	STM1413	ssaM	1493288	1493662	1.04549	2.28696	-	Secretion system;TTSS(SPI-2 encode)
NC_003197.2	STM1414	ssaV	1493640	1495692	5.47444	5.15207	-	Secretion system;TTSS(SPI-2 encode)
NC_003197.2	STM1415	ssaN	1495674	1496983	22.7454	20.4037	O	Secretion system;TTSS(SPI-2 encode)
NC_003197.2	STM1416	ssaO	1496986	1497363	12.1006	10.2096	O	Secretion system;TTSS(SPI-2 encode)
NC_003197.2	STM1417	ssaP	1497339	1497718	6.1904	6.77061	-	Secretion system;TTSS(SPI-2 encode)
NC_003197.2	STM1418	ssaQ	1497692	1498667	18.2104	22.4068	O	Secretion system;TTSS(SPI-2 encode)
NC_003197.2	STM1419	ssaR	1498732	1499382	3.61345	1.09781	-	Secretion system;TTSS(SPI-2 encode)
NC_003197.2	STM1420	ssaS	1499375	1499645	1.44671	0.527436	-	Secretion system;TTSS(SPI-2 encode)
NC_003197.2	STM1421	ssaT	1499641	1500425	1.49831	0.546249	-	Secretion system;TTSS(SPI-2 encode)
NC_003197.2	STM1422	ssaU	1500417	1501480	1.96521	3.08976	-	Secretion system;TTSS(SPI-2 encode)
NC_003197.2	STM1602	sifB	1692171	1693125	1.36844	1.34703	-	Secretion system;TTSS-2 translocated effectors
NC_003197.2	STM1631	sseJ	1721280	1722513	0.847237	0.579153	-	Secretion system;TTSS-2 translocated effectors
NC_003197.2	STM1855	sopE2	1952009	1952738	3.75947	1.56641	-	Secretion system;TTSS-1 translocated effectors
NC_003197.2	STM2066	sopA	2141556	2143915	2.9349	2.90715	-	Secretion system;TTSS-1 translocated effectors
NC_003197.2	STM2137	sseK2/STM2137	2231494	2232540	0.624099	0.819112	-	Secretion system;TTSS-2 translocated effectors
NC_003197.2	STM2149	stcD	2242830	2243848	3.07799	2.52486	-	Fimbrial adherence determinants / Stc
NC_003197.2	STM2150	stcC	2243853	2246354	1.14912	2.11375	-	Fimbrial adherence determinants / Stc
NC_003197.2	STM2151	stcB	2246356	2247053	0	0.409556	-	Fimbrial adherence determinants / Stc
NC_003197.2	STM2152	stcA	2247095	2247637	0.481349	0.526464	-	Fimbrial adherence determinants / Stc
NC_003197.2	STM2241	sspH2	2340884	2343255	21.5974	25.5499	O	Secretion system;TTSS-2 translocated effectors
NC_003197.2	STM2287	sseL/STM2287	2394786	2395747	2.85282	1.48581	-	Secretion system;TTSS-2 translocated effectors
NC_003197.2	STM2513	shdA	2627589	2633715	7.91327	7.46519	-	Nonfimbrial adherence determinants
NC_003197.2	STM2514	ratB	2634402	2641716	13.0597	13.0918	O	Nonfimbrial adherence determinants
NC_003197.2	STM2517	sinH	2648609	2650807	0.653729	0.585	-	Nonfimbrial adherence determinants
NC_003197.2	STM2584	gogB	2728973	2730470	21.025	20.3239	O	Secretion system;TTSS-2 translocated effectors
NC_003197.2	STM2780	pipB2/STM2780	2926806	2927863	34.3391	30.6675	O	Secretion system;TTSS-2 translocated effectors
NC_003197.2	STM2782	mig-14	2929591	2930495	374.73	357.101	O	Macrophage inducible genes
NC_003197.2	STM2865	avrA	3009905	3010816	31.9551	34.1665	O	Secretion system;TTSS-1 translocated effectors
NC_003197.2	STM2866	sprB	3010974	3011735	5.48814	6.00252	-	Secretion system;TTSS(SPI-1 encode)
NC_003197.2	STM2867	hilC	3012114	3013008	12.7036	12.936	O	Secretion system;TTSS(SPI-1 encode)
NC_003197.2	STM2868	STM2868	3013346	3013804	56.3745	56.6758	O	Secretion system;TTSS(SPI-1 encode)
NC_003197.2	STM2869	orgA	3013795	3014479	142.133	145.022	O	Secretion system;TTSS(SPI-1 encode)
NC_003197.2	STM2870	orgA/sctK/STM2870	3014432	3015046	26.3498	29.5167	O	Secretion system;TTSS(SPI-1 encode)
NC_003197.2	STM2871	prgK	3015003	3015761	31.6815	27.1181	O	Secretion system;TTSS(SPI-1 encode)
NC_003197.2	STM2872	prgJ	3015758	3016069	10.4717	12.3694	O	Secretion system;TTSS(SPI-1 encode)
NC_003197.2	STM2873	prgI	3016082	3016331	3.13647	5.7174	-	Secretion system;TTSS(SPI-1 encode)
NC_003197.2	STM2874	prgH	3016349	3017527	4.76634	6.66788	-	Secretion system;TTSS(SPI-1 encode)
NC_003197.2	STM2875	hilD	3017838	3018772	55.9086	53.658	O	Secretion system;TTSS(SPI-1 encode)
NC_003197.2	STM2876	hilA	3019846	3021524	7.08306	6.81048	-	Secretion system;TTSS(SPI-1 encode)
NC_003197.2	STM2877	iagB	3021534	3022024	6.92025	11.6444	-	Secretion system;TTSS(SPI-1 encode)
NC_003197.2	STM2878	sptP	3022078	3023717	275.477	296.242	O	Secretion system;TTSS-1 translocated effectors
NC_003197.2	STM2879	sicP	3023696	3024095	104.549	126.14	O	Secretion system;TTSS(SPI-1 encode)
NC_003197.2	STM2881	iacP	3024419	3024672	3.08708	2.25095	-	Secretion system;TTSS(SPI-1 encode)
NC_003197.2	STM2882	sipA	3024686	3026750	21.5174	24.7108	O	Secretion system;TTSS-1 translocated effectors
NC_003197.2	STM2883	sipD	3026762	3027799	13.5974	10.8785	O	Secretion system;TTSS(SPI-1 encode)
NC_003197.2	STM2884	sipC	3027864	3029098	42.0101	46.2947	O	Secretion system;TTSS-1 translocated effectors
NC_003197.2	STM2885	sipB	3029121	3030909	31.5576	36.1133	O	Secretion system;TTSS-1 translocated effectors
NC_003197.2	STM2886	sicA	3030905	3031414	11.7874	13.4527	O	Secretion system;TTSS(SPI-1 encode)
NC_003197.2	STM2887	spaS	3031540	3032617	2.06092	1.98889	-	Secretion system;TTSS(SPI-1 encode)
NC_003197.2	STM2888	spaR	3032597	3033394	2.12897	1.61205	-	Secretion system;TTSS(SPI-1 encode)
NC_003197.2	STM2889	spaQ	3033392	3033656	0.493156	1.07876	-	Secretion system;TTSS(SPI-1 encode)
NC_003197.2	STM2890	spaP	3033678	3034357	3.65153	3.78357	-	Secretion system;TTSS(SPI-1 encode)
NC_003197.2	STM2891	spaO	3034342	3035261	7.38662	6.21457	-	Secretion system;TTSS(SPI-1 encode)
NC_003197.2	STM2892	invJ	3035253	3036271	8.20797	9.25781	-	Secretion system;TTSS(SPI-1 encode)
NC_003197.2	STM2893	invI	3036263	3036711	4.07485	4.45677	-	Secretion system;TTSS(SPI-1 encode)
NC_003197.2	STM2894	invC	3036684	3037979	9.17628	8.49228	-	Secretion system;TTSS(SPI-1 encode)
NC_003197.2	STM2895	invB	3037976	3038390	9.1323	9.29939	-	Secretion system;TTSS(SPI-1 encode)
NC_003197.2	STM2896	invA	3038407	3040471	5.44263	4.98369	-	Secretion system;TTSS(SPI-1 encode)
NC_003197.2	STM2897	invE	3040489	3041615	5.21818	6.97553	-	Secretion system;TTSS(SPI-1 encode)
NC_003197.2	STM2898	invG	3041604	3043292	7.89225	9.13972	-	Secretion system;TTSS(SPI-1 encode)
NC_003197.2	STM2899	invF	3043289	3043939	6.02241	5.04993	-	Secretion system;TTSS(SPI-1 encode)
NC_003197.2	STM2900	invH	3044391	3044839	19.21	23.5572	O	Secretion system;TTSS(SPI-1 encode)
NC_003197.2	STM2945	sopD	3087148	3088108	10.8792	9.66782	-	Secretion system;TTSS-1 translocated effectors
NC_003197.2	STM3027	stdC	3187733	3188483	2.0882	1.14196	-	Fimbrial adherence determinants / Std
NC_003197.2	STM3028	stdB	3188517	3191023	0.886186	1.53939	-	Fimbrial adherence determinants / Std
NC_003197.2	STM3029	stdA	3191126	3191849	2.52708	1.97424	-	Fimbrial adherence determinants / Std
NC_003197.2	STM3636	lpfE	3822497	3823031	6.10684	5.0762	-	Fimbrial adherence determinants / Lpf
NC_003197.2	STM3637	lpfD	3823030	3824116	9.4979	6.96923	-	Fimbrial adherence determinants / Lpf
NC_003197.2	STM3638	lpfC	3824127	3826668	2.10784	2.19295	-	Fimbrial adherence determinants / Lpf
NC_003197.2	STM3639	lpfB	3826678	3827389	0.734193	0.401503	-	Fimbrial adherence determinants / Lpf
NC_003197.2	STM3640	lpfA	3827461	3827997	0.973455	1.59704	-	Fimbrial adherence determinants / Lpf
NC_003197.2	STM3757	misL	3954765	3957640	6.7706	7.10699	-	Nonfimbrial adherence determinants
NC_003197.2	STM3763	mgtB	3961554	3964284	10.8148	10.6769	O	Magnesium uptake
NC_003197.2	STM3764	mgtC	3964500	3965203	3.89831	2.63943	-	Magnesium uptake
NC_003197.2	STM4157	sseK1/STM4157	4375357	4376373	52.6857	59.0292	O	Secretion system;TTSS-2 translocated effectors
NC_003197.2	STM4571	STM4571	4825916	4826493	8.81793	11.3755	-	Fimbrial adherence determinants / Stj
NC_003197.2	STM4572	stjB	4826485	4828893	4.50268	4.45003	-	Fimbrial adherence determinants / Stj
NC_003197.2	STM4573	stjC	4828907	4829628	3.80113	0.791884	-	Fimbrial adherence determinants / Stj
NC_003197.2	STM4574	STM4574	4829692	4830392	4.10142	5.30144	-	Fimbrial adherence determinants / Stj
NC_003197.2	STM4575	STM4575	4830429	4831123	6.01721	5.34721	-	Fimbrial adherence determinants / Stj
NC_003197.2	STM4591	sthE	4847829	4848922	5.97287	5.87941	-	Fimbrial adherence determinants / Sth
NC_003197.2	STM4592	sthD	4848955	4849527	1.59652	2.24505	-	Fimbrial adherence determinants / Sth
NC_003197.2	STM4593	sthB	4849530	4852074	2.41346	2.1342	-	Fimbrial adherence determinants / Sth
NC_003197.2	STM4594	sthA	4852113	4852796	2.10168	1.46279	-	Fimbrial adherence determinants / Sth
NC_003197.2	STM4595	STM4595	4852867	4853418	6.62902	7.50927	-	Fimbrial adherence determinants / Sth
NC_003277.2	PSLT009	rcK	4992	5549	32.0861	33.8126	O	Immunomodulation / Serum resistance
NC_003277.2	PSLT016	pefD	10248	10940	11.8806	10.3128	O	Fimbrial adherence determinants / Pef
NC_003277.2	PSLT017	pefC	10933	13341	5.26217	6.64538	-	Fimbrial adherence determinants / Pef
NC_003277.2	PSLT018	pefA	13569	14087	37.0152	35.2518	O	Fimbrial adherence determinants / Pef
NC_003277.2	PSLT019	pefB	14362	14664	0.862616	0.943466	-	Fimbrial adherence determinants / Pef
NC_003277.2	PSLT037	spvD	26267	26917	1.40523	0.439125	-	Secretion system;TTSS-2 translocated effectors
NC_003277.2	PSLT038	spvC	27178	27903	0.540026	0.984401	-	Secretion system;TTSS-2 translocated effectors
NC_003277.2	PSLT039	spvB	28185	29960	6.10752	4.58744	-	Exotoxin
NC_003277.2	PSLT046	Mig-5	37522	38262	524.685	549.557	O	Macrophage inducible genes

## Sheet: Table S4
TABLE S4. Consolidated sRNA list of E. coli MG1655 from various database
The 6 columns indicate the Refseq ID for each E. coli K-12 MG1655 sRNA, its name, its starting/ending position, its strand and its annotated DB (NCBI, EcoCyc, BSRD, Rfam).
Refseq ID	sRNA name	sRNA start	sRNA end	strand	Annotated DB
NC_000913.3	tpke11	14090	14167	+	BSRD, Rfam		* NCBI = manually checked "ncRNA" in NC_000913.3 gbk file
NC_000913.3	sokC	16952	17006	+	NCBI, EcoCyc, BSRD		* EcoCyc = Special SmartTables for all RNAs excluding tRNAs, rRNAs and etc.
NC_000913.3	nc9	28509	28620	+	BSRD		* BSRD = updated starting/ending position of sRNAs annotated on NC_000913.2 in BSRD DB
NC_000913.3	ES003	29551	29603	+	Rfam		* Rfam = full-aligned sRNAs of U00096.3 from Rfam DB
NC_000913.3	sroA	75516	75608	-	NCBI, EcoCyc, BSRD
NC_000913.3	sgrS	77367	77593	+	NCBI, EcoCyc, BSRD
NC_000913.3	PssrA	105224	105313	+	Rfam
NC_000913.3	STnc40	110960	111029	+	Rfam
NC_000913.3	tp2	122901	123014	-	BSRD, Rfam
NC_000913.3	tff	189712	189847	+	NCBI, EcoCyc, BSRD
NC_000913.3	t44	189760	189846	+	Rfam
NC_000913.3	CssrA	190685	190794	+	Rfam
NC_000913.3	C0067	238462	238586	+	BSRD
NC_000913.3	eyeA	272580	272654	+	NCBI, EcoCyc, BSRD
NC_000913.3	nc1	297137	297304	-	EcoCyc_BSRD
NC_000913.3	sraA	458728	458784	-	EcoCyc, BSRD, Rfam
NC_000913.3	ffs	476448	476561	+	NCBI, EcoCyc, BSRD
NC_000913.3	nc2	497801	497945	+	BSRD
NC_000913.3	chiX	507204	507287	+	NCBI, EcoCyc, BSRD, Rfam
NC_000913.3	STnc480	543188	543254	+	Rfam
NC_000913.3	ipeX	574367	574515	-	EcoCyc, BSRD
NC_000913.3	sokE	607734	607792	+	NCBI, EcoCyc, BSRD
NC_000913.3	STnc70	638707	638800	+	Rfam
NC_000913.3	sroC	686681	686843	-	NCBI, EcoCyc, BSRD, Rfam
NC_000913.3	naRNA4	762854	762925	+	Rfam
NC_000913.3	sdhX	765050	765150	+	NCBI_EcoCyc
NC_000913.3	rybA	852725	853064	-	NCBI_EcoCyc
NC_000913.3	RybA	852952	853040	-	BSRD
NC_000913.3	rybB	887979	888057	-	NCBI, EcoCyc, BSRD, Rfam
NC_000913.3	STnc130	940734	940868	-	Rfam
NC_000913.3	ES056	1103252	1103343	-	Rfam
NC_000913.3	sraB	1146589	1146757	+	NCBI, EcoCyc, BSRD, Rfam
NC_000913.3	C0293	1196711	1196782	+	EcoCyc, BSRD
NC_000913.3	DicF	1201200	1201253	-	BSRD
NC_000913.3	nc10	1203678	1203886	-	BSRD
NC_000913.3	C0299	1230629	1230707	+	BSRD, Rfam
NC_000913.3	rdlA	1269323	1269389	+	NCBI, EcoCyc, BSRD
NC_000913.3	rdlB	1269858	1269923	+	NCBI, EcoCyc, BSRD
NC_000913.3	rdlC	1270393	1270460	+	NCBI, EcoCyc, BSRD
NC_000913.3	nc3	1276858	1276937	+	BSRD
NC_000913.3	rttR	1287066	1287236	-	NCBI, EcoCyc, BSRD
NC_000913.3	STnc180	1335499	1335701	+	Rfam
NC_000913.3	nc7	1351101	1351291	+	BSRD
NC_000913.3	mcaS	1405658	1405751	-	NCBI_EcoCyc, BSRD
NC_000913.3	frnS	1409129	1409246	+	NCBI, EcoCyc, BSRD, Rfam
NC_000913.3	C0343	1409363	1409437	+	BSRD
NC_000913.3	ralA	1413556	1413734	+	NCBI_EcoCyC_Rfam
NC_000913.3	micC	1437121	1437231	+	NCBI, EcoCyc, BSRD, Rfam
NC_000913.3	RydC	1491443	1491506	-	NCBI, EcoCyc, BSRD, Rfam
NC_000913.3	sokB	1492119	1492174	+	NCBI, EcoCyc, BSRD
NC_000913.3	C0362	1552001	1552386	+	BSRD
NC_000913.3	STnc560	1622735	1622948	-	Rfam
NC_000913.3	mgrR	1622817	1622914	-	NCBI, EcoCyc, BSRD
NC_000913.3	dicF	1649382	1649434	+	NCBI, EcoCyc, BSRD
NC_000913.3	STnc550	1737453	1737843	-	Rfam
NC_000913.3	rydB	1764713	1764780	-	NCBI, EcoCyc, BSRD, Rfam
NC_000913.3	RprA	1770372	1770476	+	NCBI, EcoCyc, BSRD, Rfam
NC_000913.3	STnc540	1795153	1795311	-	Rfam
NC_000913.3	sroD	1888017	1888102	-	BSRD, Rfam
NC_000913.3	SraC_RyeA	1923100	1923244	+	NCBI, EcoCyc, BSRD, Rfam
NC_000913.3	SdsR_RyeB	1923104	1923203	-	NCBI, EcoCyc, BSRD, Rfam
NC_000913.3	RyeF	1958133	1958522	-	BSRD
NC_000913.3	micL	1958441	1958520	-	NCBI_EcoCyc_Rfam
NC_000913.3	C0465	1972739	1972816	+	BSRD, Rfam
NC_000913.3	isrB	1987839	1987998	-	BSRD
NC_000913.3	3'ETS-leuZ	1991748	1991814	-	NCBI_EcoCyc
NC_000913.3	sdsN	1996921	1997057	+	NCBI_EcoCyc
NC_000913.3	dsrA	2025227	2025313	-	NCBI, EcoCyc, BSRD, Rfam
NC_000913.3	rseX	2033649	2033738	+	NCBI, EcoCyc, BSRD, Rfam
NC_000913.3	isrC_IS102	2071317	2071511	+	NCBI, EcoCyc, BSRD, Rfam
NC_000913.3	STnc240	2087209	2087283	-	Rfam
NC_000913.3	RyeC	2153309	2153451	+	BSRD
NC_000913.3	sibA	2153311	2153454	+	NCBI_EcoCyc, BSRD
NC_000913.3	sibB_ryeD	2153646	2153781	+	NCBI_EcoCyc
NC_000913.3	CyaR_RyeE	2167114	2167197	+	NCBI, EcoCyc, BSRD, Rfam
NC_000913.3	orzP	2204402	2204484	+	EcoCyc
NC_000913.3	micF	2313084	2313176	+	NCBI, EcoCyc, BSRD
NC_000913.3	ryeG	2470472	2470665	-	EcoCyc
NC_000913.3	tpke70	2496194	2496629	-	BSRD
NC_000913.3	sroE	2640595	2640686	-	NCBI, EcoCyc, BSRD, Rfam
NC_000913.3	C0614	2653452	2653538	-	BSRD
NC_000913.3	IS128	2653515	2653723	+	BSRD, Rfam
NC_000913.3	ryfA	2653855	2654158	+	NCBI, EcoCyc, BSRD, Rfam
NC_000913.3	GlmY_tke1	2691193	2691340	-	NCBI, EcoCyc, BSRD, Rfam
NC_000913.3	ryfB	2700059	2700377	-	BSRD
NC_000913.3	ohsC_ryfC	2700520	2700596	+	BSRD
NC_000913.3	Ysr155_RyfD	2734154	2734292	-	NCBI, EcoCyc, BSRD, Rfam
NC_000913.3	raiZ	2737381	2737542	+	EcoCyc
NC_000913.3	ssrA	2755593	2755955	+	NCBI, EcoCyc, BSRD
NC_000913.3	SraD_micA	2814802	2814873	+	NCBI, EcoCyc, BSRD, Rfam
NC_000913.3	C0664	2835055	2835167	+	BSRD
NC_000913.3	sokX	2887354	2887408	+	NCBI, EcoCyc, BSRD
NC_000913.3	CsrB	2924156	2924515	-	NCBI, EcoCyc, BSRD, Rfam
NC_000913.3	GcvB	2942696	2942900	+	NCBI, EcoCyc, BSRD
NC_000913.3	omrA	2976102	2976189	-	NCBI, EcoCyc, BSRD
NC_000913.3	OmrB	2976310	2976385	-	NCBI, EcoCyc, BSRD, Rfam
NC_000913.3	InvR	3046901	3046993	+	BSRD
NC_000913.3	ssrS_6SRNA	3055983	3056165	+	NCBI, EcoCyc, BSRD
NC_000913.3	sibC	3056815	3056965	+	BSRD
NC_000913.3	RygC	3056849	3056988	+	BSRD
NC_000913.3	sibC	3056851	3056991	+	NCBI_EcoCyC
NC_000913.3	och5	3067187	3067344	+	EcoCyc
NC_000913.3	C0719	3121358	3121579	+	BSRD, Rfam
NC_000913.3	ES173	3156521	3156584	+	Rfam
NC_000913.3	sroG	3184570	3184718	-	BSRD
NC_000913.3	sibD_RygD	3194723	3194865	-	NCBI, EcoCyc, BSRD, Rfam
NC_000913.3	sibE_rygE	3195099	3195240	-	NCBI, EcoCyc, BSRD
NC_000913.3	psrN	3238374	3238561	+	BSRD
NC_000913.3	nc4	3265219	3265338	+	BSRD
NC_000913.3	rnpB	3270216	3270592	-	NCBI_EcoCyc
NC_000913.3	sraG_psrO	3311227	3311398	+	NCBI, EcoCyc, BSRD, Rfam
NC_000913.3	arcZ_sraH	3350577	3350684	+	NCBI, EcoCyc, BSRD, Rfam
NC_000913.3	RyhB	3580927	3580987	-	NCBI, EcoCyc, BSRD, Rfam
NC_000913.3	agrA	3648063	3648144	+	NCBI_EcoCyc
NC_000913.3	agrB	3648294	3648375	+	NCBI_EcoCyc
NC_000913.3	arrS	3657986	3658054	-	NCBI, EcoCyc, BSRD
NC_000913.3	gadF	3658992	3659082	+	NCBI_EcoCyc
NC_000913.3	ES205	3659011	3659082	+	Rfam
NC_000913.3	GadY	3664864	3664968	+	NCBI, EcoCyc, BSRD, Rfam
NC_000913.3	nc8	3670918	3671173	+	BSRD
NC_000913.3	rdlD	3700136	3700199	+	NCBI, EcoCyc, BSRD
NC_000913.3	sokA	3722030	3722154	-	BSRD
NC_000913.3	ES036	3740985	3741027	-	Rfam
NC_000913.3	rirA	3808166	3808238	-	NCBI_EcoCyc
NC_000913.3	istR_istR-1_istR-2	3853118	3853190	-	NCBI, EcoCyc, BSRD
NC_000913.3	STnc410	3915284	3915441	+	Rfam
NC_000913.3	rbsZ	3937045	3937278	+	EcoCyc
NC_000913.3	glmZ_sraJ	3986432	3986603	+	NCBI, EcoCyc, BSRD, Rfam
NC_000913.3	GlmY	3986434	3986582	+	BSRD
NC_000913.3	esrE	4019978	4020229	+	NCBI, EcoCyc, BSRD, Rfam
NC_000913.3	Spot42_spf	4049889	4050007	+	NCBI, EcoCyc, BSRD, Rfam
NC_000913.3	CsrC	4051036	4051280	+	NCBI, EcoCyc, BSRD, Rfam
NC_000913.3	ES222	4058218	4058325	+	Rfam
NC_000913.3	STnc370	4060215	4060283	+	Rfam
NC_000913.3	cpxQ	4106330	4106387	+	NCBI_EcoCyc
NC_000913.3	OxyS	4158285	4158394	-	NCBI, EcoCyc, BSRD, Rfam
NC_000913.3	P26	4180930	4180991	+	BSRD
NC_000913.3	sroH	4190327	4190487	-	NCBI, EcoCyc, BSRD, Rfam
NC_000913.3	STnc430	4235560	4235709	-	Rfam
NC_000913.3	pspH	4263139	4263249	+	NCBI_EcoCyc
NC_000913.3	ryjA_sraL	4277927	4278066	-	NCBI, EcoCyc, BSRD, Rfam
NC_000913.3	naRNA6	4325805	4325881	-	EcoCyc
NC_000913.3	nc5	4325874	4325977	+	BSRD
NC_000913.3	naRNA5	4325905	4325981	-	EcoCyc
NC_000913.3	naRNA4	4326005	4326081	-	EcoCyc
NC_000913.3	naRNA3	4326105	4326181	-	EcoCyc
NC_000913.3	naRNA2	4326205	4326281	-	EcoCyc
NC_000913.3	naRNA1	4326305	4326381	-	EcoCyc
NC_000913.3	STnc630	4332047	4332212	+	Rfam
NC_000913.3	ES239	4436566	4436688	+	Rfam
NC_000913.3	G0-10706	4441225	4441330	-	EcoCyc
NC_000913.3	STnc450	4441277	4441334	-	Rfam
NC_000913.3	ryjB	4527977	4528066	+	NCBI, EcoCyc, BSRD
NC_000913.3	nc6	4566418	4566529	+	BSRD
NC_000913.3	symR	4579835	4579911	+	NCBI, EcoCyc, BSRD

## Sheet: Table S5
TABLE S5. Detailed information of predicted sRNAs in LT2
The first column indicates the RefSeq ID for each rows.
The next 14 columns, "sRNA candidate name", "Start", "End", "Strand", "Length", "Source", "Reference", "SL1344_info", "Ecoli_MG1655_info", "Sequence identity against original", "Rfam bit score", "TPM1", "TPM2", "Expression", indicate the names of each sRNA, starting/ending position, strand, length, original sources of the predicted sRNAs, the references of sources, information of SL1344 sRNA, inf…
The next 4 columns "RpoB", "RpoD", "RpoN", and "RpoS" indicate the binding events of RpoB or sigma factors for the expressed sRNAs, respectively.
															Binding events for expressed sRNA
RefseqID	sRNA candidate name	Start	End	Strand	Length	Source	Reference	SL1344_info	Ecoli_MG1655_info	Sequence identity against original	Rfam bit score	TPM1	TPM2	Expression	RpoB	RpoD	RpoN	RpoS
NC_003197.2	sRNA_314(SaaS)	46	175	+	130	S. Enteritidis strain NCM61 (CP032851.1)	Cai, Lin-lin, et al.	-	-	-	100	0	1.09946	-
NC_003197.2	sRNA7619	7619	7707	+	89	SL1344 sRNA	Houserova_et_al	sRNA7619..7619..7708..Houserova_et_al.	-	-	-	0	0	-
NC_003197.2	tpke11	13505	13609	+	105	SL1344 sRNA	Kroger_et_al	tpke11..13520..13594..Kroger_et_al.	-	-	-	0	0	-
NC_003197.2	STnc890	14720	14783	+	64	SL1344 sRNA	Kroger_et_al	STnc890..14720..14783..Kroger_et_al.	-	-	-	0	0	-
NC_003197.2	STnc3200	16445	16493	+	49	SL1344 sRNA	Kroger_et_al	STnc3200..16445..16493..Kroger_et_al.	-	-	-	0	0	-
NC_003197.2	STnc3210	17025	17111	+	87	SL1344 sRNA	Kroger_et_al	STnc3210..17025..17111..Kroger_et_al.	-	-	-	0	0	-
NC_003197.2	STnc1010	41613	41724	+	112	SL1344 sRNA	Kroger_et_al	STnc1010..41629..41708..Kroger_et_al.	-	-	-	0	0	-
NC_003197.2	sRNA46165	46165	46236	+	72	SL1344 sRNA	Houserova_et_al	sRNA46165..46165..46237..Houserova_et_al.	-	-	-	0	0	-
NC_003197.2	STnc3220	61807	62034	+	228	SL1344 sRNA	Kroger_et_al	STnc3220..61807..62034..Kroger_et_al.	-	-	-	5.73186	2.50763	O	O	-	-	-
NC_003197.2	sRNA63452	63452	63544	+	93	SL1344 sRNA	Houserova_et_al	sRNA63452..63452..63545..Houserova_et_al.	-	-	-	0	0	-
NC_003197.2	STnc3090	66916	67048	+	133	SL1344 sRNA	Kroger_et_al	STnc3090..66916..67048..Kroger_et_al.	-	-	-	0	0	-
NC_003197.2	DapZ	74829	74936	+	108	SL1344 sRNA	Kroger_et_al	DapZ..74847..74924..Kroger_et_al.	-	-	-	0	0	-
NC_003197.2	sRNA93879	93876	93942	+	67	SL1344 sRNA	Houserova_et_al	sRNA93879..93879..93946..Houserova_et_al.	-	-	-	0	0	-
NC_003197.2	STnc470(InvS)	94650	94738	-	89	SL1344 sRNA	Ryan_et_al	STnc470..94653..94741..Ryan_et_al.	-	-	-	0	0	-
NC_003197.2	STnc3240	101319	101480	+	162	SL1344 sRNA	Kroger_et_al	STnc3240..101322..101483..Kroger_et_al.	-	-	-	2.42012	0	-
NC_003197.2	STnc4180	109240	109319	+	80	SL1344 sRNA	Kroger_et_al	STnc4180..109243..109322..Kroger_et_al.	-	-	-	0	0	-
NC_003197.2	SroA	126692	126817	+	126	SL1344 sRNA Ecoli_sRNA_hitted	Kroger_et_al	SroA..126713..126802..Kroger_et_al.	sroA..75516..75608..-	92.222	-	0	0	-
NC_003197.2	SgrS	128574	128805	+	232	SL1344 sRNA	Ryan_et_al	SgrS..128577..128808..Ryan_et_al.	-	-	-	152.655	139.238	O	O	O	-	-
NC_003197.2	sRNA128997	128994	129046	+	53	SL1344 sRNA	Houserova_et_al	sRNA128997..128997..129050..Houserova_et_al.	-	-	-	0	0	-
NC_003197.2	PssrA	155602	155691	+	90	Ecoli_sRNA_hitted	-	-	PssrA..105224..105313..+	91.209	-	1.45207	0	-
NC_003197.2	sRNA157877	157874	157916	+	43	SL1344 sRNA	Houserova_et_al	sRNA157877..157877..157920..Houserova_et_al.	-	-	-	0	0	-
NC_003197.2	tp2	176082	176238	+	157	SL1344 sRNA	Kroger_et_al	tp2..176086..176242..Kroger_et_al.	-	-	-	7.49157	4.55207	O	O	O	-	-
NC_003197.2	sRNA201302	201306	201400	+	95	SL1344 sRNA	Amin_et_al	sRNA201302..201302..201397..Amin_et_al.	-	-	-	0	0	-
NC_003197.2	STnc4190	209872	209975	+	104	SL1344 sRNA	Kroger_et_al	STnc4190..209868..209971..Kroger_et_al.	-	-	-	0	0	-
NC_003197.2	sRNA212387	212391	212483	+	93	SL1344 sRNA	Houserova_et_al	sRNA212387..212387..212480..Houserova_et_al.	-	-	-	0	0	-
NC_003197.2	sRNA215306	215310	215395	+	86	SL1344 sRNA	Houserova_et_al	sRNA215306..215306..215392..Houserova_et_al.	-	-	-	0	0	-
NC_003197.2	STnc1510 (STnc3250)	223455	223680	+	226	SL1344 sRNA	Kroger_et_al	STnc1510..237091..237187..Kroger_et_al.	-	-	-	0	0	-
NC_003197.2	sRNA229689	229693	229773	+	81	SL1344 sRNA	Houserova_et_al	sRNA229689..229689..229770..Houserova_et_al.	-	-	-	0	0	-
NC_003197.2	sRNA237149	237154	237253	+	100	SL1344 sRNA	Houserova_et_al	sRNA237149..237149..237249..Houserova_et_al.	-	-	-	0	0	-
NC_003197.2	STnc3100	245843	245959	+	117	SL1344 sRNA	Kroger_et_al	STnc3100..245838..245954..Kroger_et_al.	-	-	-	0	1.22167	-
NC_003197.2	sRNA248024	248029	248081	+	53	SL1344 sRNA	Houserova_et_al	sRNA248024..248024..248077..Houserova_et_al.	-	-	-	0	0	-
NC_003197.2	STnc3110	249158	249279	+	122	SL1344 sRNA	Kroger_et_al	STnc3110..249153..249274..Kroger_et_al.	-	-	-	0	0	-
NC_003197.2	tff	254131	254269	+	139	Ecoli_sRNA_hitted	-	-	tff..189712..189847..+	93.617	-	84.617	51.4155	O	O	O	-	-
NC_003197.2	t44	254182	254268	+	87	Ecoli_sRNA_hitted	-	-	t44..189760..189846..+	100	-	0	0	-
NC_003197.2	CssrA	255108	255217	+	110	Ecoli_sRNA_hitted	-	-	CssrA..190685..190794..+	91.892	-	8.3164	1.29941	-
NC_003197.2	sRNA257035	257040	257118	+	79	SL1344 sRNA	Houserova_et_al	sRNA257035..257035..257114..Houserova_et_al.	-	-	-	0	0	-
NC_003197.2	sRNA1	257717	257808	+	92	SL1344 sRNA	Kroger_et_al	sRNA1..257725..257790..Kroger_et_al.	-	-	-	0	0	-
NC_003197.2	STnc920	259121	259169	+	49	SL1344 sRNA	Kroger_et_al	STnc920..259116..259164..Kroger_et_al.	-	-	-	0	0	-
NC_003197.2	sRNA266462	266467	266500	+	34	SL1344 sRNA	Houserova_et_al	sRNA266462..266462..266496..Houserova_et_al.	-	-	-	0	0	-
NC_003197.2	sRNA289055	289065	289113	+	49	SL1344 sRNA	Houserova_et_al	sRNA289055..289055..289104..Houserova_et_al.	-	-	-	0	0	-
NC_003197.2	sRNA294324	294334	294425	+	92	SL1344 sRNA	Amin_et_al	sRNA294324..294324..294416..Amin_et_al.	-	-	-	2.84101	0	-
NC_003197.2	sRNA294677	294687	294771	+	85	SL1344 sRNA	Barnhill_et_al	sRNA294677..294677..294762..Barnhill_et_al.	-	-	-	0	0	-
NC_003197.2	STnc1030	351415	351618	+	204	SL1344 sRNA	Kroger_et_al	STnc1030..350892..351095..Kroger_et_al.	-	-	-	0	0	-
NC_003197.2	sRNA1440272	351473	351557	-	85	SL1344 sRNA	Barnhill_et_al	sRNA1440272..1440272..1440357..Barnhill_et_al.	-	-	-	0	0	-
NC_003197.2	sRNA3981945	351507	351599	+	93	SL1344 sRNA	Barnhill_et_al	sRNA3981945..3981945..3982038..Barnhill_et_al.	-	-	-	0	0	-
NC_003197.2	sRNA3337545 (sRNA351062)	351585	351624	+	40	SL1344 sRNA	Amin_et_al Houserova_et_al	sRNA3337545..3337545..3337585..Amin_et_al. sRNA351062..351062..351102..Houserova_et_al.	-	-	-	0	0	-
NC_003197.2	sRNA361912	362435	362491	+	57	SL1344 sRNA	Houserova_et_al	sRNA361912..361912..361969..Houserova_et_al.	-	-	-	0	0	-
NC_003197.2	nc1	368821	368882	-	62	Ecoli_sRNA_hitted	-	-	nc1..297137..297304..-	95.161	-	0	0	-
NC_003197.2	STnc3270	376638	376717	+	80	SL1344 sRNA	Kroger_et_al	STnc3270..376115..376194..Kroger_et_al.	-	-	-	0	0	-
NC_003197.2	STnc1700	386897	386992	+	96	SL1344 sRNA	Kroger_et_al	STnc1700..386381..386476..Kroger_et_al.	-	-	-	0	0	-
NC_003197.2	STnc3280	418906	418978	+	73	SL1344 sRNA	Kroger_et_al	STnc3280..418391..418463..Kroger_et_al.	-	-	-	0	0	-
NC_003197.2	STnc4150	437468	437597	+	130	SL1344 sRNA	Kroger_et_al	STnc4150..436953..437082..Kroger_et_al.	-	-	-	1.00528	0	-
NC_003197.2	sRNA437524	438039	438117	+	79	SL1344 sRNA	Houserova_et_al	sRNA437524..437524..437603..Houserova_et_al.	-	-	-	0	0	-
NC_003197.2	sRNA441095	441610	441645	+	36	SL1344 sRNA	Houserova_et_al	sRNA441095..441095..441132..Houserova_et_al.	-	-	-	0	0	-
NC_003197.2	sRNA450983	451498	451534	+	37	SL1344 sRNA	Houserova_et_al	sRNA450983..450983..451020..Houserova_et_al.	-	-	-	0	0	-
NC_003197.2	sRNA_320(SaaS)	453199	453300	+	102	S. Enteritidis strain NCM61 (CP032851.1)	Cai, Lin-lin, et al.	-	-	-	100	0	1.40127	-
NC_003197.2	sRNA455513	456028	456072	+	45	SL1344 sRNA	Houserova_et_al	sRNA455513..455513..455558..Houserova_et_al.	-	-	-	0	0	-
NC_003197.2	sRNA458139_	458654	458744	+	91	SL1344 sRNA	Barnhill_et_al	sRNA458139_..458139..458230..Barnhill_et_al.	-	-	-	0	0	-
NC_003197.2	sRNA_168(SaaS)	458687	458846	-	160	S. Enteritidis strain NCM61 (CP032851.1)	Cai, Lin-lin, et al.	-	-	-	100	12.2513	9.82642	O	O	O	-	-
NC_003197.2	sRNA466560	467075	467119	+	45	SL1344 sRNA	Houserova_et_al	sRNA466560..466560..466605..Houserova_et_al.	-	-	-	0	0	-
NC_003197.2	sRNA466762_	467277	467339	+	63	SL1344 sRNA	Barnhill_et_al	sRNA466762_..466762..466825..Barnhill_et_al.	-	-	-	0	0	-
NC_003197.2	sRNA470505	471020	471103	+	84	SL1344 sRNA	Houserova_et_al	sRNA470505..470505..470589..Houserova_et_al.	-	-	-	0	0	-
NC_003197.2	sRNA485637	486152	486215	+	64	SL1344 sRNA	Houserova_et_al	sRNA485637..485637..485701..Houserova_et_al.	-	-	-	0	0	-
NC_003197.2	sRNA487181	487696	487774	+	79	SL1344 sRNA	Houserova_et_al	sRNA487181..487181..487260..Houserova_et_al.	-	-	-	0	0	-
NC_003197.2	sRNA494586	495101	495190	+	90	SL1344 sRNA	Houserova_et_al	sRNA494586..494586..494676..Houserova_et_al.	-	-	-	0	0	-
NC_003197.2	sRNA501027	501542	501609	+	68	SL1344 sRNA	Houserova_et_al	sRNA501027..501027..501095..Houserova_et_al.	-	-	-	0	0	-
NC_003197.2	SraA	505374	505451	+	78	SL1344 sRNA	Kroger_et_al	SraA..504870..504976..Kroger_et_al.	-	-	-	0	0	-
NC_003197.2	sRNA504956	505471	505555	+	85	SL1344 sRNA	Houserova_et_al	sRNA504956..504956..505041..Houserova_et_al.	-	-	-	1.53749	1.68159	-
NC_003197.2	sRNA507874	508389	508439	+	51	SL1344 sRNA	Houserova_et_al	sRNA507874..507874..507925..Houserova_et_al.	-	-	-	0	0	-
NC_003197.2	STnc930	514999	515093	+	95	SL1344 sRNA	Ryan_et_al	STnc930..514484..514578..Ryan_et_al.	-	-	-	0	0	-
NC_003197.2	ffs	524426	524539	+	114	Ecoli_sRNA_hitted	-	-	ffs..476448..476561..+	100	-	527.331	284.616	O	O	O	O	O
NC_003197.2	sRNA_171(SaaS)	527970	528076	-	107	S. Enteritidis strain NCM61 (CP032851.1)	Cai, Lin-lin, et al.	-	-	-	100	0	0	-
NC_003197.2	sRNA539269	539784	539916	+	133	SL1344 sRNA	Barnhill_et_al	sRNA539269..539269..539402..Barnhill_et_al.	-	-	-	0	0	-
NC_003197.2	sRNA539528_	540043	540118	+	76	SL1344 sRNA	Barnhill_et_al	sRNA539528_..539528..539604..Barnhill_et_al.	-	-	-	0	0	-
NC_003197.2	sRNA543297	543812	543857	+	46	SL1344 sRNA	Houserova_et_al	sRNA543297..543297..543343..Houserova_et_al.	-	-	-	0	0	-
NC_003197.2	STnc3130	545817	545900	+	84	SL1344 sRNA	Kroger_et_al	STnc3130..545302..545385..Kroger_et_al.	-	-	-	1.55579	0	-
NC_003197.2	sRNA546177	546692	546783	+	92	SL1344 sRNA	Houserova_et_al	sRNA546177..546177..546269..Houserova_et_al.	-	-	-	0	0	-
NC_003197.2	ChiX	555942	556104	+	163	SL1344 sRNA	Kroger_et_al	ChiX..555450..555566..Kroger_et_al.	-	-	-	0	0	-
NC_003197.2	chiX	556019	556088	+	70	Ecoli_sRNA_hitted	-	-	chiX..507204..507287..+	90.278	-	0	0	-
NC_003197.2	sRNA561827	562342	562391	+	50	SL1344 sRNA	Houserova_et_al	sRNA561827..561827..561877..Houserova_et_al.	-	-	-	0	0	-
NC_003197.2	STnc950	569538	569589	+	52	SL1344 sRNA	Kroger_et_al	STnc950..569023..569074..Kroger_et_al.	-	-	-	0	0	-
NC_003197.2	sRNA570517	571032	571110	+	79	SL1344 sRNA	Amin_et_al	sRNA570517..570517..570596..Amin_et_al.	-	-	-	6.61703	1.8093	-
NC_003197.2	STnc480	587862	587927	+	66	SL1344 sRNA	Kroger_et_al	STnc480..587347..587412..Kroger_et_al.	-	-	-	0	0	-
NC_003197.2	STnc1870	617832	617941	+	110	SL1344 sRNA	Kroger_et_al	STnc1870..617317..617426..Kroger_et_al.	-	-	-	0	0	-
NC_003197.2	sRNA622126	622641	622686	+	46	SL1344 sRNA	Houserova_et_al	sRNA622126..622126..622172..Houserova_et_al.	-	-	-	0	0	-
NC_003197.2	sRNA654423	654938	654989	+	52	SL1344 sRNA	Houserova_et_al	sRNA654423..654423..654475..Houserova_et_al.	-	-	-	0	0	-
NC_003197.2	sRNA655601	656116	656193	+	78	SL1344 sRNA	Houserova_et_al	sRNA655601..655601..655679..Houserova_et_al.	-	-	-	0	0	-
NC_003197.2	sRNA663093	663608	663685	+	78	SL1344 sRNA	Houserova_et_al	sRNA663093..663093..663171..Houserova_et_al.	-	-	-	0	0	-
NC_003197.2	STnc3180	669126	669234	+	109	SL1344 sRNA	Kroger_et_al	STnc3180..668611..668719..Kroger_et_al.	-	-	-	0	0	-
NC_003197.2	STnc070	670157	670308	+	152	SL1344 sRNA	Kroger_et_al	STnc070..669642..669793..Kroger_et_al.	-	-	-	37.8302	29.1512	O	O	O	-	-
NC_003197.2	sRNA10	679830	679929	-	100	SL1344 sRNA	Ryan_et_al	sRNA10..679315..679410..Ryan_et_al.	-	-	-	0	0	-
NC_003197.2	STnc3550	690359	690505	+	147	SL1344 sRNA	Kroger_et_al	STnc3550..689844..689990..Kroger_et_al.	-	-	-	0	0	-
NC_003197.2	sRNA692584	693099	693147	+	49	SL1344 sRNA	Houserova_et_al	sRNA692584..692584..692633..Houserova_et_al.	-	-	-	0	0	-
NC_003197.2	sRNA697722	698237	698311	+	75	SL1344 sRNA	Amin_et_al	sRNA697722..697722..697797..Amin_et_al.	-	-	-	0	0	-
NC_003197.2	SroC	728764	728916	-	153	SL1344 sRNA	Ryan_et_al	SroC..728172..728324..Ryan_et_al.	-	-	-	8.54159	3.73686	O	O	O	O	-
NC_003197.2	sroC	728783	728883	-	101	Ecoli_sRNA_hitted	-	-	sroC..686681..686843..-	89.423	-	0	0	-
NC_003197.2	sRNA732133	732725	732783	+	59	SL1344 sRNA	Houserova_et_al	sRNA732133..732133..732192..Houserova_et_al.	-	-	-	0	0	-
NC_003197.2	STnc3290	738912	739068	+	157	SL1344 sRNA	Kroger_et_al	STnc3290..738320..738476..Kroger_et_al.	-	-	-	4.16198	1.82083	-
NC_003197.2	sRNA740234	740826	740906	+	81	SL1344 sRNA	Houserova_et_al	sRNA740234..740234..740315..Houserova_et_al.	-	-	-	0	0	-
NC_003197.2	sRNA746802	747394	747462	+	69	SL1344 sRNA	Houserova_et_al	sRNA746802..746802..746871..Houserova_et_al.	-	-	-	0	0	-
NC_003197.2	STnc3300	749122	749231	+	110	SL1344 sRNA	Kroger_et_al	STnc3300..748530..748639..Kroger_et_al.	-	-	-	0	0	-
NC_003197.2	sRNA748884	749476	749534	+	59	SL1344 sRNA	Houserova_et_al	sRNA748884..748884..748944..Houserova_et_al.	-	-	-	0	0	-
NC_003197.2	sRNA755730	756322	756384	+	63	SL1344 sRNA	Houserova_et_al	sRNA755730..755730..755793..Houserova_et_al.	-	-	-	0	0	-
NC_003197.2	sRNA_183(SaaS)	756875	757007	-	133	S. Enteritidis strain NCM61 (CP032851.1)	Cai, Lin-lin, et al.	-	-	-	100	0.982564	0	-
NC_003197.2	sRNA9	756969	757028	+	60	SL1344 sRNA	Kroger_et_al	sRNA9..756377..756436..Kroger_et_al.	-	-	-	0	0	-
NC_003197.2	sRNA3260159	805797	805824	-	28	SL1344 sRNA	Houserova_et_al	sRNA3260159..3260159..3260238..Houserova_et_al.	-	-	-	0	0	-
NC_003197.2	RybD(STnc3340)	807922	808037	+	116	SL1344 sRNA	Kroger_et_al	RybD..807346..807429..Kroger_et_al.	-	-	-	0	0	-
NC_003197.2	sRNA811833	812425	812504	+	80	SL1344 sRNA	Houserova_et_al	sRNA811833..811833..811915..Houserova_et_al.	-	-	-	0	0	-
NC_003197.2	sRNA815338	815930	815998	+	69	SL1344 sRNA	Houserova_et_al	sRNA815338..815338..815407..Houserova_et_al.	-	-	-	0	0	-
NC_003197.2	sRNA836354	837103	837155	+	53	SL1344 sRNA	Houserova_et_al	sRNA836354..836354..836407..Houserova_et_al.	-	-	-	0	0	-
NC_003197.2	sRNA844835	845584	845627	+	44	SL1344 sRNA	Houserova_et_al	sRNA844835..844835..844879..Houserova_et_al.	-	-	-	0	0	-
NC_003197.2	sRNA865865	866613	866672	+	60	SL1344 sRNA	Houserova_et_al	sRNA865865..865865..865925..Houserova_et_al.	-	-	-	0	0	-
NC_003197.2	sRNA869761	870509	870569	+	61	SL1344 sRNA	Houserova_et_al	sRNA869761..869761..869822..Houserova_et_al.	-	-	-	0	0	-
NC_003197.2	sRNA886206	886954	887005	+	52	SL1344 sRNA	Houserova_et_al	sRNA886206..886206..886258..Houserova_et_al.	-	-	-	0	0	-
NC_003197.2	STnc980	890306	890462	+	157	SL1344 sRNA	Kroger_et_al	STnc980..889558..889714..Kroger_et_al.	-	-	-	0	0	-
NC_003197.2	sRNA895467	896209	896242	+	34	SL1344 sRNA	Houserova_et_al	sRNA895467..895467..895501..Houserova_et_al.	-	-	-	0	0	-
NC_003197.2	sRNA_192(SaaS)	897358	897489	-	132	S. Enteritidis strain NCM61 (CP032851.1)	Cai, Lin-lin, et al.	-	-	-	100	5.94005	2.1656	O	O	-	-	-
NC_003197.2	sRNA898557	899299	899360	+	62	SL1344 sRNA	Houserova_et_al	sRNA898557..898557..898619..Houserova_et_al.	-	-	-	0	0	-
NC_003197.2	sRNA898738	899480	899563	+	84	SL1344 sRNA	Barnhill_et_al	sRNA898738..898738..898822..Barnhill_et_al.	-	-	-	0	0	-
NC_003197.2	rybA	901937	902156	-	220	Ecoli_sRNA_hitted	-	-	rybA..852725..853064..-	86.425	-	20.791	15.5929	O	O	O	-	-
NC_003197.2	sRNA901248	901990	902065	+	76	SL1344 sRNA	Barnhill_et_al	sRNA901248..901248..901324..Barnhill_et_al.	-	-	-	0	0	-
NC_003197.2	RybA	902043	902139	-	97	SL1344 sRNA	Ryan_et_al	RybA..901301..901397..Ryan_et_al.	-	-	-	0	0	-
NC_003197.2	sRNA1440272	906785	906869	-	85	SL1344 sRNA	Barnhill_et_al	sRNA1440272..1440272..1440357..Barnhill_et_al.	-	-	-	0	0	-
NC_003197.2	sRNA3981945	906819	906911	+	93	SL1344 sRNA	Barnhill_et_al	sRNA3981945..3981945..3982038..Barnhill_et_al.	-	-	-	0	0	-
NC_003197.2	sRNA3337545 (sRNA351062)	906897	906936	+	40	SL1344 sRNA	Amin_et_al Houserova_et_al	sRNA3337545..3337545..3337585..Amin_et_al. sRNA351062..351062..351102..Houserova_et_al.	-	-	-	0	0	-
NC_003197.2	sRNA908052	908794	908886	+	93	SL1344 sRNA	Houserova_et_al	sRNA908052..908052..908145..Houserova_et_al.	-	-	-	0	0	-
NC_003197.2	sRNA924314	925056	925137	+	82	SL1344 sRNA	Houserova_et_al	sRNA924314..924314..924396..Houserova_et_al.	-	-	-	0	0	-
NC_003197.2	STnc1200	925511	925580	+	70	SL1344 sRNA	Kroger_et_al	STnc1200..924769..924838..Kroger_et_al.	-	-	-	0	0	-
NC_003197.2	STnc1710	932939	933078	+	140	SL1344 sRNA	Kroger_et_al	STnc1710..932197..932336..Kroger_et_al.	-	-	-	0	0	-
NC_003197.2	rybB	942557	942635	-	79	Ecoli_sRNA_hitted SL1344 sRNA	Ryan_et_al	RybB..941815..941893..Ryan_et_al.	rybB..887979..888057..-	98.734	-	0	0	-
NC_003197.2	sRNA944582	945324	945373	+	50	SL1344 sRNA	Houserova_et_al	sRNA944582..944582..944632..Houserova_et_al.	-	-	-	0	0	-
NC_003197.2	sRNA957893	958636	958694	+	59	SL1344 sRNA	Houserova_et_al	sRNA957893..957893..957952..Houserova_et_al.	-	-	-	0	0	-
NC_003197.2	sRNA978535	1022001	1022062	+	62	SL1344 sRNA	Barnhill_et_al	sRNA978535..978535..978597..Barnhill_et_al.	-	-	-	0	0	-
NC_003197.2	STnc490	1025070	1025195	+	126	SL1344 sRNA	Kroger_et_al	STnc490..981622..981711..Kroger_et_al.	-	-	-	0	0	-
NC_003197.2	sRNA982124	1025590	1025649	+	60	SL1344 sRNA	Barnhill_et_al	sRNA982124..982124..982184..Barnhill_et_al.	-	-	-	0	0	-
NC_003197.2	sRNA982481	1025947	1026019	+	73	SL1344 sRNA	Barnhill_et_al	sRNA982481..982481..982554..Barnhill_et_al.	-	-	-	0	0	-
NC_003197.2	sRNA993011	1036477	1036576	+	100	SL1344 sRNA	Houserova_et_al	sRNA993011..993011..993111..Houserova_et_al.	-	-	-	0	0	-
NC_003197.2	sRNA993137	1036603	1036687	+	85	SL1344 sRNA	Houserova_et_al	sRNA993137..993137..993224..Houserova_et_al.	-	-	-	1.53749	0	-
NC_003197.2	sRNA993819	1037285	1037374	+	90	SL1344 sRNA	Houserova_et_al	sRNA993819..993819..993909..Houserova_et_al.	-	-	-	0	0	-
NC_003197.2	sRNA997533	1040969	1041066	+	98	SL1344 sRNA	Barnhill_et_al	sRNA997533..997533..997631..Barnhill_et_al.	-	-	-	0	0	-
NC_003197.2	sRNA997685	1041121	1041241	+	121	SL1344 sRNA	Barnhill_et_al	sRNA997685..997685..997806..Barnhill_et_al.	-	-	-	0	0	-
NC_003197.2	sRNA998116	1041552	1041628	+	77	SL1344 sRNA	Barnhill_et_al	sRNA998116..998116..998193..Barnhill_et_al.	-	-	-	0	0	-
NC_003197.2	sRNA1000128	1043564	1043663	+	100	SL1344 sRNA	Houserova_et_al	sRNA1000128..1000128..1000228..Houserova_et_al.	-	-	-	0	0	-
NC_003197.2	sRNA1000215	1043651	1043761	+	111	SL1344 sRNA	Barnhill_et_al	sRNA1000215..1000215..1000326..Barnhill_et_al.	-	-	-	0	0	-
NC_003197.2	STnc3310	1052635	1052815	+	181	SL1344 sRNA	Kroger_et_al	STnc3310..1009199..1009379..Kroger_et_al.	-	-	-	0	0	-
NC_003197.2	sRNA1014845	1058281	1058338	+	58	SL1344 sRNA	Houserova_et_al	sRNA1014845..1014845..1014903..Houserova_et_al.	-	-	-	0	0	-
NC_003197.2	sRNA1021440	1064876	1064945	+	70	SL1344 sRNA	Houserova_et_al	sRNA1021440..1021440..1021510..Houserova_et_al.	-	-	-	0	0	-
NC_003197.2	sRNA1022255	1065691	1065784	+	94	SL1344 sRNA	Amin_et_al	sRNA1022255..1022255..1022349..Amin_et_al.	-	-	-	1.39028	0	-
NC_003197.2	sRNA1024018	1067454	1067510	+	57	SL1344 sRNA	Houserova_et_al	sRNA1024018..1024018..1024075..Houserova_et_al.	-	-	-	0	0	-
NC_003197.2	sRNA1024473	1067909	1067960	+	52	SL1344 sRNA	Houserova_et_al	sRNA1024473..1024473..1024525..Houserova_et_al.	-	-	-	0	0	-
NC_003197.2	STnc3330	1067929	1068027	+	99	SL1344 sRNA	Kroger_et_al	STnc3330..1024493..1024591..Kroger_et_al.	-	-	-	0	0	-
NC_003197.2	sRNA1043460(sRNA4552158)	1086896	1086960	+	65	SL1344 sRNA	Houserova_et_al	sRNA1043460..1043460..1043525..Houserova_et_al.	-	-	-	0	0	-
NC_003197.2	sRNA1044917	1088353	1088416	+	64	SL1344 sRNA	Houserova_et_al	sRNA1044917..1044917..1044981..Houserova_et_al.	-	-	-	0	0	-
NC_003197.2	sRNA1047489	1090925	1090987	+	63	SL1344 sRNA	Houserova_et_al	sRNA1047489..1047489..1047552..Houserova_et_al.	-	-	-	0	0	-
NC_003197.2	STnc3350(STnc4200)	1091372	1091464	+	93	SL1344 sRNA	Kroger_et_al	STnc3350..1047936..1048028..Kroger_et_al.	-	-	-	0	0	-
NC_003197.2	sRNA1048006	1091442	1091481	+	40	SL1344 sRNA	Houserova_et_al	sRNA1048006..1048006..1048046..Houserova_et_al.	-	-	-	0	0	-
NC_003197.2	IsrB-2	1104158	1104287	+	130	SL1344 sRNA	Kroger_et_al	IsrB-2..1060740..1060833..Kroger_et_al.	-	-	-	1.00528	0	-
NC_003197.2	sRNA1061964	1105400	1105463	+	64	SL1344 sRNA	Houserova_et_al	sRNA1061964..1061964..1062028..Houserova_et_al.	-	-	-	0	0	-
NC_003197.2	STnc1080	1106169	1106254	+	86	SL1344 sRNA	Kroger_et_al	STnc1080..1062745..1062806..Kroger_et_al.	-	-	-	0	0	-
NC_003197.2	sRNA1066222	1109658	1109700	+	43	SL1344 sRNA	Houserova_et_al	sRNA1066222..1066222..1066265..Houserova_et_al.	-	-	-	0	0	-
NC_003197.2	STnc3390	1157397	1157481	+	85	SL1344 sRNA	Kroger_et_al	STnc3390..1113731..1113815..Kroger_et_al.	-	-	-	0	0	-
NC_003197.2	sRNA1116549	1160215	1160271	+	57	SL1344 sRNA	Houserova_et_al	sRNA1116549..1116549..1116606..Houserova_et_al.	-	-	-	0	0	-
NC_003197.2	sRNA1118334	1162000	1162081	+	82	SL1344 sRNA	Barnhill_et_al	sRNA1118334..1118334..1118417..Barnhill_et_al.	-	-	-	0	0	-
NC_003197.2	sRNA1125244	1168910	1168992	+	83	SL1344 sRNA	Houserova_et_al	sRNA1125244..1125244..1125327..Houserova_et_al.	-	-	-	0	0	-
NC_003197.2	sRNA1127014	1170680	1170755	+	76	SL1344 sRNA	Houserova_et_al	sRNA1127014..1127014..1127090..Houserova_et_al.	-	-	-	0	0	-
NC_003197.2	sRNA1130547	1174213	1174312	+	100	SL1344 sRNA	Amin_et_al	sRNA1130547..1130547..1130647..Amin_et_al.	-	-	-	0	0	-
NC_003197.2	sRNA1141227	1184893	1184975	+	83	SL1344 sRNA	Houserova_et_al	sRNA1141227..1141227..1141310..Houserova_et_al.	-	-	-	0	0	-
NC_003197.2	sRNA3981945	1184945	1185037	+	93	SL1344 sRNA	Barnhill_et_al	sRNA3981945..3981945..3982038..Barnhill_et_al.	-	-	-	0	0	-
NC_003197.2	sRNA3337545 (sRNA351062)	1185023	1185062	+	40	SL1344 sRNA	Amin_et_al Houserova_et_al	sRNA3337545..3337545..3337585..Amin_et_al. sRNA351062..351062..351102..Houserova_et_al.	-	-	-	0	0	-
NC_003197.2	STnc1880	1197411	1197507	+	97	SL1344 sRNA	Kroger_et_al	STnc1880..1153745..1153841..Kroger_et_al.	-	-	-	1.34728	0	-
NC_003197.2	STnc3400	1198581	1198642	+	62	SL1344 sRNA	Kroger_et_al	STnc3400..1154915..1154976..Kroger_et_al.	-	-	-	0	0	-
NC_003197.2	sRNA1161265	1204931	1205029	+	99	SL1344 sRNA	Houserova_et_al	sRNA1161265..1161265..1161364..Houserova_et_al.	-	-	-	0	0	-
NC_003197.2	sRNA1170414	1214080	1214158	+	79	SL1344 sRNA	Amin_et_al	sRNA1170414..1170414..1170493..Amin_et_al.	-	-	-	0	0	-
NC_003197.2	STnc500	1216211	1216323	+	113	SL1344 sRNA	Kroger_et_al	STnc500..1172561..1172641..Kroger_et_al.	-	-	-	0	0	-
NC_003197.2	sRNA1186573(ES056)	1230422	1230491	+	70	SL1344 sRNA Ecoli_sRNA_hitted	Amin_et_al	sRNA1186573..1186573..1186643..Amin_et_al.	ES056..1103252..1103343..-	93.333	-	0	0	-
NC_003197.2	sRNA1189081	1232930	1232998	+	69	SL1344 sRNA	Houserova_et_al	sRNA1189081..1189081..1189150..Houserova_et_al.	-	-	-	0	0	-
NC_003197.2	sRNA1198603	1242451	1242508	+	58	SL1344 sRNA	Houserova_et_al	sRNA1198603..1198603..1198661..Houserova_et_al.	-	-	-	0	0	-
NC_003197.2	STnc3040	1242494	1242600	+	107	SL1344 sRNA	Kroger_et_al	STnc3040..1198646..1198752..Kroger_et_al.	-	-	-	0	0	-
NC_003197.2	sRNA1202532	1246380	1246452	+	73	SL1344 sRNA	Houserova_et_al	sRNA1202532..1202532..1202605..Houserova_et_al.	-	-	-	0	0	-
NC_003197.2	sRNA1205786	1249634	1249695	+	62	SL1344 sRNA	Houserova_et_al	sRNA1205786..1205786..1205848..Houserova_et_al.	-	-	-	0	0	-
NC_003197.2	sRNA1208607	1252455	1252518	+	64	SL1344 sRNA	Houserova_et_al	sRNA1208607..1208607..1208671..Houserova_et_al.	-	-	-	0	0	-
NC_003197.2	sRNA1210988	1254836	1254900	+	65	SL1344 sRNA	Houserova_et_al	sRNA1210988..1210988..1211054..Houserova_et_al.	-	-	-	0	0	-
NC_003197.2	sRNA1212673	1256521	1256620	+	100	SL1344 sRNA	Amin_et_al	sRNA1212673..1212673..1212773..Amin_et_al.	-	-	-	0	0	-
NC_003197.2	STnc840	1268078	1268178	+	101	SL1344 sRNA	Kroger_et_al	STnc840..1224244..1224316..Kroger_et_al.	-	-	-	0	0	-
NC_003197.2	sRNA1227667_	1271515	1271589	+	75	SL1344 sRNA	Barnhill_et_al	sRNA1227667_..1227667..1227742..Barnhill_et_al.	-	-	-	0	0	-
NC_003197.2	sRNA1227716	1271564	1271765	+	202	SL1344 sRNA	Barnhill_et_al	sRNA1227716..1227716..1227918..Barnhill_et_al.	-	-	-	0	0	-
NC_003197.2	sRNA1227939	1271787	1271861	+	75	SL1344 sRNA	Houserova_et_al	sRNA1227939..1227939..1228014..Houserova_et_al.	-	-	-	0	0	-
NC_003197.2	sraB	1275061	1275226	+	166	Ecoli_sRNA_hitted SL1344 sRNA	Ryan_et_al	SraB..1231270..1231378..Ryan_et_al.	sraB..1146589..1146757..+	83.432	-	0.787267	0	-
NC_003197.2	sRNA1242409	1286257	1286350	+	94	SL1344 sRNA	Houserova_et_al	sRNA1242409..1242409..1242504..Houserova_et_al.	-	-	-	18.0736	6.08234	O	O	O	-	-
NC_003197.2	sRNA1243941	1287789	1287844	+	56	SL1344 sRNA	Houserova_et_al	sRNA1243941..1243941..1243998..Houserova_et_al.	-	-	-	0	0	-
NC_003197.2	STnc1090	1296408	1296474	+	67	SL1344 sRNA	Kroger_et_al	STnc1090..1252560..1252626..Kroger_et_al.	-	-	-	0	0	-
NC_003197.2	STnc850	1296431	1296536	+	106	SL1344 sRNA	Kroger_et_al	STnc850..1252598..1252673..Kroger_et_al.	-	-	-	0	0	-
NC_003197.2	sRNA1253515	1297363	1297460	+	98	SL1344 sRNA	Amin_et_al	sRNA1253515..1253515..1253615..Amin_et_al.	-	-	-	0	0	-
NC_003197.2	STnc3410	1298844	1298925	+	82	SL1344 sRNA	Kroger_et_al	STnc3410..1254996..1255077..Kroger_et_al.	-	-	-	0	0	-
NC_003197.2	sRNA1276193	1319330	1319387	+	58	SL1344 sRNA	Houserova_et_al	sRNA1276193..1276193..1276251..Houserova_et_al.	-	-	-	0	0	-
NC_003197.2	STnc150	1325627	1325845	+	219	SL1344 sRNA	Kroger_et_al	STnc150..1282521..1282677..Kroger_et_al.	-	-	-	0	0	-
NC_003197.2	IsrC	1329078	1329479	+	402	SL1344 sRNA	Kroger_et_al	IsrC..1285998..1286285..Kroger_et_al.	-	-	-	0.975271	2.13336	-
NC_003197.2	sRNA1286671	1329808	1329868	+	61	SL1344 sRNA	Houserova_et_al	sRNA1286671..1286671..1286732..Houserova_et_al.	-	-	-	0	0	-
NC_003197.2	sRNA1287943	1331080	1331160	+	81	SL1344 sRNA	Houserova_et_al	sRNA1287943..1287943..1288024..Houserova_et_al.	-	-	-	0	0	-
NC_003197.2	sRNA1288534	1331671	1331747	+	77	SL1344 sRNA	Amin_et_al	sRNA1288534..1288534..1288611..Amin_et_al.	-	-	-	0	0	-
NC_003197.2	sRNA1289188	1332325	1332405	+	81	SL1344 sRNA	Amin_et_al	sRNA1289188..1289188..1289268..Amin_et_al.	-	-	-	0	0	-
NC_003197.2	STnc1760(STnc1990, STnc3420, STnc3430)	1332804	1332936	+	133	SL1344 sRNA	Kroger_et_al	STnc1760..1292835..1292935..Kroger_et_al. STnc1990..1294841..1294974..Kroger_et_al. STnc3420..1289667..1289799..Kroger_et_al. STnc3430..1294946..1295057..Kroger_et_al.	-	-	-	0	0	-
NC_003197.2	sRNA1290392	1333529	1333606	+	78	SL1344 sRNA	Barnhill_et_al	sRNA1290392..1290392..1290470..Barnhill_et_al.	-	-	-	0	0	-
NC_003197.2	STnc520	1333710	1333828	+	119	SL1344 sRNA	Kroger_et_al	STnc520..1290590..1290674..Kroger_et_al.	-	-	-	0	0	-
NC_003197.2	sRNA1291223	1334360	1334423	+	64	SL1344 sRNA	Barnhill_et_al	sRNA1291223..1291223..1291287..Barnhill_et_al.	-	-	-	0	0	-
NC_003197.2	sRNA1291436	1334573	1334676	+	104	SL1344 sRNA	Barnhill_et_al	sRNA1291436..1291436..1291540..Barnhill_et_al.	-	-	-	0	0	-
NC_003197.2	sRNA1291652	1334789	1334869	+	81	SL1344 sRNA	Barnhill_et_al	sRNA1291652..1291652..1291733..Barnhill_et_al.	-	-	-	0	0	-
NC_003197.2	sRNA_11(SaaS)	1334883	1334945	+	63	S. Enteritidis strain NCM61 (CP032851.1)	Cai, Lin-lin, et al.	-	-	-	95.238	0	0	-
NC_003197.2	sRNA1291754	1334891	1334935	+	45	SL1344 sRNA	Houserova_et_al	sRNA1291754..1291754..1291799..Houserova_et_al.	-	-	-	0	0	-
NC_003197.2	sRNA1292328	1335465	1335525	+	61	SL1344 sRNA	Amin_et_al	sRNA1292328..1292328..1292389..Amin_et_al.	-	-	-	0	0	-
NC_003197.2	STnc1210	1336082	1336162	+	81	SL1344 sRNA	Kroger_et_al	STnc1210..1292956..1293014..Kroger_et_al.	-	-	-	0	0	-
NC_003197.2	IsrD	1345718	1345788	+	71	SL1344 sRNA	Kroger_et_al	IsrD..1302591..1302641..Kroger_et_al.	-	-	-	0	0	-
NC_003197.2	STnc3440	1346431	1346517	+	87	SL1344 sRNA	Kroger_et_al	STnc3440..1303294..1303380..Kroger_et_al.	-	-	-	0	0	-
NC_003197.2	sRNA1305985	1349122	1349198	+	77	SL1344 sRNA	Amin_et_al	sRNA1305985..1305985..1306062..Amin_et_al.	-	-	-	0	0	-
NC_003197.2	sRNA1308054	1351191	1351257	+	67	SL1344 sRNA	Houserova_et_al	sRNA1308054..1308054..1308121..Houserova_et_al.	-	-	-	0	0	-
NC_003197.2	RyhB###1	1352852	1352945	+	94	SL1344 sRNA	Kroger_et_al	RyhB###1..1309727..1309794..Kroger_et_al.	-	-	-	0	0	-
NC_003197.2	RyhB-2	1352865	1353075	+	211	SL1344 sRNA	Kroger_et_al	RyhB-2..1309727..1309937..Kroger_et_al.	-	-	-	0	0	-
NC_003197.2	RyhB	1352887	1352926	-	40	Ecoli_sRNA_hitted	-	-	RyhB..3580927..3580987..-	92.683	-	0	0	-
NC_003197.2	STnc1480	1360012	1360406	+	395	SL1344 sRNA	Kroger_et_al	STnc1480..1316874..1317268..Kroger_et_al.	-	-	-	44.3341	46.3182	O	O	O	-	-
NC_003197.2	sRNA1318601	1361739	1361820	+	82	SL1344 sRNA	Amin_et_al	sRNA1318601..1318601..1318683..Amin_et_al.	-	-	-	0	0	-
NC_003197.2	sRNA1320429	1363567	1363644	+	78	SL1344 sRNA	Barnhill_et_al	sRNA1320429..1320429..1320507..Barnhill_et_al.	-	-	-	0	0	-
NC_003197.2	sRNA1320654	1363792	1363861	+	70	SL1344 sRNA	Barnhill_et_al	sRNA1320654..1320654..1320724..Barnhill_et_al.	-	-	-	0	0	-
NC_003197.2	sRNA1320716	1363854	1363919	+	66	SL1344 sRNA	Houserova_et_al	sRNA1320716..1320716..1320782..Houserova_et_al.	-	-	-	0	0	-
NC_003197.2	sRNA1321782	1364920	1364981	+	62	SL1344 sRNA	Houserova_et_al	sRNA1321782..1321782..1321844..Houserova_et_al.	-	-	-	0	0	-
NC_003197.2	sRNA1324246	1367384	1367454	+	71	SL1344 sRNA	Houserova_et_al	sRNA1324246..1324246..1324317..Houserova_et_al.	-	-	-	0	0	-
NC_003197.2	sRNA1326799	1369937	1370030	+	94	SL1344 sRNA	Amin_et_al	sRNA1326799..1326799..1326893..Amin_et_al.	-	-	-	0	0	-
NC_003197.2	sRNA1327889	1371027	1371108	+	82	SL1344 sRNA	Houserova_et_al	sRNA1327889..1327889..1327971..Houserova_et_al.	-	-	-	0	0	-
NC_003197.2	sRNA1335449	1378587	1378627	+	41	SL1344 sRNA	Houserova_et_al	sRNA1335449..1335449..1335490..Houserova_et_al.	-	-	-	0	0	-
NC_003197.2	sRNA1337711	1380849	1380914	+	66	SL1344 sRNA	Houserova_et_al	sRNA1337711..1337711..1337777..Houserova_et_al.	-	-	-	0	0	-
NC_003197.2	STnc1640	1389004	1389125	+	122	SL1344 sRNA	Kroger_et_al	STnc1640..1345883..1345970..Kroger_et_al.	-	-	-	0	0	-
NC_003197.2	STnc2010	1396970	1397097	+	128	SL1344 sRNA	Kroger_et_al	STnc2010..1353832..1353959..Kroger_et_al.	-	-	-	1.02099	0	-
NC_003197.2	sRNA1356450	1399588	1399659	+	72	SL1344 sRNA	Houserova_et_al	sRNA1356450..1356450..1356523..Houserova_et_al.	-	-	-	0	0	-
NC_003197.2	STnc3570	1402155	1402321	+	167	SL1344 sRNA	Kroger_et_al	STnc3570..1359017..1359183..Kroger_et_al.	-	-	-	0	0	-
NC_003197.2	STnc3460	1406984	1407105	+	122	SL1344 sRNA	Kroger_et_al	STnc3460..1363846..1363967..Kroger_et_al.	-	-	-	0	0	-
NC_003197.2	STnc4210	1407063	1407135	+	73	SL1344 sRNA	Kroger_et_al	STnc4210..1363925..1363997..Kroger_et_al.	-	-	-	0	0	-
NC_003197.2	sRNA1366344	1409482	1409556	+	75	SL1344 sRNA	Houserova_et_al	sRNA1366344..1366344..1366419..Houserova_et_al.	-	-	-	0	0	-
NC_003197.2	sRNA1368901	1412039	1412111	+	73	SL1344 sRNA	Houserova_et_al	sRNA1368901..1368901..1368976..Houserova_et_al.	-	-	-	0	0	-
NC_003197.2	sRNA1372484	1415622	1415678	+	57	SL1344 sRNA	Houserova_et_al	sRNA1372484..1372484..1372542..Houserova_et_al.	-	-	-	0	0	-
NC_003197.2	STnc540	1419301	1419366	+	66	Ecoli_sRNA_hitted	-	-	STnc540..1795153..1795311..-	95.455	-	0	0	-
NC_003197.2	MicC(RprA, STnc1270, STnc3610, STnc2030, STnc2040)	1444822	1444929	+	108	SL1344 sRNA Ecoli_sRNA_hitted	Kroger_et_al	MicC..1702531..1702639..Kroger_et_al. RprA..1401682..1401790..Kroger_et_al. STnc1270..1789368..1789691..Kroger_et_al. STnc3610..1850045..1850400..Kroger_et_al. STnc2030..1784673..1784725..Kroger_et_al. STnc2040..1819352..1819414..Kroger_et_al.	RprA..1770372..1770476..+	97.143	-	0	0	-
NC_003197.2	sRNA1407102	1450241	1450293	+	53	SL1344 sRNA	Houserova_et_al	sRNA1407102..1407102..1407156..Houserova_et_al.	-	-	-	0	0	-
NC_003197.2	RydB	1450399	1450528	+	130	SL1344 sRNA Ecoli_sRNA_hitted	Kroger_et_al	RydB..1407278..1407371..Kroger_et_al.	rydB..1764713..1764780..-	95.385	-	0	1.0995	-
NC_003197.2	sRNA1409050	1452189	1452272	+	84	SL1344 sRNA	Amin_et_al	sRNA1409050..1409050..1409134..Amin_et_al.	-	-	-	0	0	-
NC_003197.2	sRNA1414696	1457835	1457877	+	43	SL1344 sRNA	Houserova_et_al	sRNA1414696..1414696..1414739..Houserova_et_al.	-	-	-	0	0	-
NC_003197.2	sRNA1416448	1459587	1459644	+	58	SL1344 sRNA	Houserova_et_al	sRNA1416448..1416448..1416506..Houserova_et_al.	-	-	-	0	0	-
NC_003197.2	sRNA1418228	1461367	1461427	+	61	SL1344 sRNA	Houserova_et_al	sRNA1418228..1418228..1418289..Houserova_et_al.	-	-	-	0	0	-
NC_003197.2	sRNA1440139	1483278	1483354	+	77	SL1344 sRNA	Houserova_et_al	sRNA1440139..1440139..1440216..Houserova_et_al.	-	-	-	0	0	-
NC_003197.2	sRNA1440272	1483411	1483495	+	85	SL1344 sRNA	Barnhill_et_al	sRNA1440272..1440272..1440357..Barnhill_et_al.	-	-	-	0	0	-
NC_003197.2	sRNA1440474	1483613	1483684	+	72	SL1344 sRNA	Barnhill_et_al	sRNA1440474..1440474..1440546..Barnhill_et_al.	-	-	-	0	0	-
NC_003197.2	STnc1220	1491857	1491929	-	73	SL1344 sRNA	Ryan_et_al	STnc1220..1448718..1448790..Ryan_et_al.	-	-	-	0	0	-
NC_003197.2	sRNA1448803	1491942	1492090	+	149	SL1344 sRNA	Barnhill_et_al	sRNA1448803..1448803..1448952..Barnhill_et_al.	-	-	-	0	0	-
NC_003197.2	STnc4220	1507915	1508009	+	95	SL1344 sRNA	Kroger_et_al	STnc4220..1464776..1464870..Kroger_et_al.	-	-	-	0	0	-
NC_003197.2	sRNA1476693	1519832	1519911	+	80	SL1344 sRNA	Houserova_et_al	sRNA1476693..1476693..1476773..Houserova_et_al.	-	-	-	0	0	-
NC_003197.2	sRNA1479529	1522668	1522734	+	67	SL1344 sRNA	Houserova_et_al	sRNA1479529..1479529..1479596..Houserova_et_al.	-	-	-	0	0	-
NC_003197.2	sRNA1482545	1525684	1525754	+	71	SL1344 sRNA	Amin_et_al	sRNA1482545..1482545..1482616..Amin_et_al.	-	-	-	0	0	-
NC_003197.2	sRNA1483192	1526331	1526425	+	95	SL1344 sRNA	Houserova_et_al	sRNA1483192..1483192..1483287..Houserova_et_al.	-	-	-	0	0	-
NC_003197.2	sRNA1485358	1528497	1528553	+	57	SL1344 sRNA	Houserova_et_al	sRNA1485358..1485358..1485415..Houserova_et_al.	-	-	-	0	0	-
NC_003197.2	sRNA1492264	1535403	1535482	+	80	SL1344 sRNA	Houserova_et_al	sRNA1492264..1492264..1492344..Houserova_et_al.	-	-	-	0	0	-
NC_003197.2	sRNA1494275	1537414	1537465	+	52	SL1344 sRNA	Houserova_et_al	sRNA1494275..1494275..1494327..Houserova_et_al.	-	-	-	0	0	-
NC_003197.2	STnc3500	1538537	1538651	+	115	SL1344 sRNA	Kroger_et_al	STnc3500..1495398..1495512..Kroger_et_al.	-	-	-	0	0	-
NC_003197.2	sRNA1497574	1540713	1540760	+	48	SL1344 sRNA	Houserova_et_al	sRNA1497574..1497574..1497622..Houserova_et_al.	-	-	-	0	0	-
NC_003197.2	sRNA1498969	1542108	1542197	+	90	SL1344 sRNA	Houserova_et_al	sRNA1498969..1498969..1499059..Houserova_et_al.	-	-	-	0	0	-
NC_003197.2	sRNA1500722	1543861	1543960	+	100	SL1344 sRNA	Houserova_et_al	sRNA1500722..1500722..1500822..Houserova_et_al.	-	-	-	0	0	-
NC_003197.2	STnc3510	1549621	1549735	+	115	SL1344 sRNA	Kroger_et_al	STnc3510..1506482..1506596..Kroger_et_al.	-	-	-	0	0	-
NC_003197.2	sRNA1515557	1558696	1558761	+	66	SL1344 sRNA	Houserova_et_al	sRNA1515557..1515557..1515623..Houserova_et_al.	-	-	-	0	0	-
NC_003197.2	sRNA1525196	1568335	1568407	+	73	SL1344 sRNA	Houserova_et_al	sRNA1525196..1525196..1525269..Houserova_et_al.	-	-	-	0	0	-
NC_003197.2	sRNA1529092	1572231	1572299	+	69	SL1344 sRNA	Houserova_et_al	sRNA1529092..1529092..1529161..Houserova_et_al.	-	-	-	0	0	-
NC_003197.2	sRNA1545620	1588759	1588835	+	77	SL1344 sRNA	Houserova_et_al	sRNA1545620..1545620..1545697..Houserova_et_al.	-	-	-	0	0	-
NC_003197.2	sRNA1548865	1592004	1592094	+	91	SL1344 sRNA	Amin_et_al	sRNA1548865..1548865..1548956..Amin_et_al.	-	-	-	0	0	-
NC_003197.2	STnc560	1593869	1594070	+	202	Ecoli_sRNA_hitted	-	-	STnc560..1622735..1622948..-	79.31	-	0	0	-
NC_003197.2	mgrR	1593885	1593983	+	99	Ecoli_sRNA_hitted SL1344 sRNA	Kroger_et_al	MgrR..1550746..1550844..Kroger_et_al.	mgrR..1622817..1622914..-	84.694	-	0	0	-
NC_003197.2	STnc2170	1596809	1596877	+	69	SL1344 sRNA	Kroger_et_al	STnc2170..1553669..1553737..Kroger_et_al.	-	-	-	0	0	-
NC_003197.2	sRNA1561940	1605080	1605134	+	55	SL1344 sRNA	Houserova_et_al	sRNA1561940..1561940..1561995..Houserova_et_al.	-	-	-	0	0	-
NC_003197.2	STnc3530	1607472	1607643	+	172	SL1344 sRNA	Kroger_et_al	STnc3530..1564332..1564503..Kroger_et_al.	-	-	-	2.27941	3.32407	O	-	-	-	-
NC_003197.2	IsrF	1629806	1630211	+	406	SL1344 sRNA	Kroger_et_al	IsrF..1586724..1587013..Kroger_et_al.	-	-	-	0	0	-
NC_003197.2	sRNA1588729	1631869	1631924	+	56	SL1344 sRNA	Houserova_et_al	sRNA1588729..1588729..1588785..Houserova_et_al.	-	-	-	0	0	-
NC_003197.2	sRNA1600950	1644090	1644180	+	91	SL1344 sRNA	Houserova_et_al	sRNA1600950..1600950..1601041..Houserova_et_al.	-	-	-	0	0	-
NC_003197.2	STnc3540	1648867	1649052	+	186	SL1344 sRNA	Kroger_et_al	STnc3540..1605727..1605912..Kroger_et_al.	-	-	-	0	0	-
NC_003197.2	sRNA1648615	1691756	1691809	+	54	SL1344 sRNA	Houserova_et_al	sRNA1648615..1648615..1648669..Houserova_et_al.	-	-	-	0	0	-
NC_003197.2	RyjB	1705331	1705423	+	93	SL1344 sRNA	Kroger_et_al	RyjB..1662190..1662282..Kroger_et_al.	-	-	-	0	0	-
NC_003197.2	sRNA1672712	1715853	1715912	+	60	SL1344 sRNA	Houserova_et_al	sRNA1672712..1672712..1672772..Houserova_et_al.	-	-	-	0	2.38225	-
NC_003197.2	sRNA1676281	1719422	1719494	+	73	SL1344 sRNA	Houserova_et_al	sRNA1676281..1676281..1676354..Houserova_et_al.	-	-	-	0	0	-
NC_003197.2	RydC	1729654	1729745	+	92	SL1344 sRNA	Kroger_et_al	RydC..1686526..1686591..Kroger_et_al.	-	-	-	0	0	-
NC_003197.2	sRNA1697847	1740988	1741076	+	89	SL1344 sRNA	Houserova_et_al	sRNA1697847..1697847..1697936..Houserova_et_al.	-	-	-	0	0	-
NC_003197.2	sRNA_237(SaaS)	1746560	1746655	+	96	S. Enteritidis strain NCM61 (CP032851.1)	Cai, Lin-lin, et al.	-	-	-	100	0	0	-
NC_003197.2	sRNA_236(SaaS)	1747049	1747109	+	61	S. Enteritidis strain NCM61 (CP032851.1)	Cai, Lin-lin, et al.	-	-	-	98.361	0	0	-
NC_003197.2	sRNA1706658	1749799	1749886	+	88	SL1344 sRNA	Houserova_et_al	sRNA1706658..1706658..1706746..Houserova_et_al.	-	-	-	0	0	-
NC_003197.2	FrnS	1749925	1750046	+	122	SL1344 sRNA Ecoli_sRNA_hitted	Kroger_et_al	FrnS..1706784..1706905..Kroger_et_al.	frnS..1409129..1409246..+	98.305	-	0	0	-
NC_003197.2	sRNA1711201	1754342	1754420	+	79	SL1344 sRNA	Houserova_et_al	sRNA1711201..1711201..1711280..Houserova_et_al.	-	-	-	0	0	-
NC_003197.2	sRNA1723671	1766811	1766884	+	74	SL1344 sRNA	Houserova_et_al	sRNA1723671..1723671..1723745..Houserova_et_al.	-	-	-	0	0	-
NC_003197.2	sRNA1732405	1775545	1775611	+	67	SL1344 sRNA	Houserova_et_al	sRNA1732405..1732405..1732472..Houserova_et_al.	-	-	-	0	0	-
NC_003197.2	sRNA1732903	1776043	1776129	+	87	SL1344 sRNA	Houserova_et_al	sRNA1732903..1732903..1732990..Houserova_et_al.	-	-	-	0	0	-
NC_003197.2	sRNA1753147	1796288	1796362	+	75	SL1344 sRNA	Houserova_et_al	sRNA1753147..1753147..1753222..Houserova_et_al.	-	-	-	0	0	-
NC_003197.2	sRNA1755373	1798514	1798562	+	49	SL1344 sRNA	Houserova_et_al	sRNA1755373..1755373..1755422..Houserova_et_al.	-	-	-	0	0	-
NC_003197.2	sRNA1764707	1807848	1807915	+	68	SL1344 sRNA	Houserova_et_al	sRNA1764707..1764707..1764775..Houserova_et_al.	-	-	-	0	0	-
NC_003197.2	sRNA1765147	1808288	1808345	+	58	SL1344 sRNA	Houserova_et_al	sRNA1765147..1765147..1765205..Houserova_et_al.	-	-	-	0	0	-
NC_003197.2	sRNA1769418	1812559	1812622	+	64	SL1344 sRNA	Houserova_et_al	sRNA1769418..1769418..1769482..Houserova_et_al.	-	-	-	0	0	-
NC_003197.2	sRNA1775237	1818378	1818468	+	91	SL1344 sRNA	Houserova_et_al	sRNA1775237..1775237..1775328..Houserova_et_al.	-	-	-	0	0	-
NC_003197.2	STnc3580	1841888	1841967	+	80	SL1344 sRNA	Kroger_et_al	STnc3580..1798747..1798826..Kroger_et_al.	-	-	-	0	0	-
NC_003197.2	sRNA1799792	1842933	1842982	+	50	SL1344 sRNA	Amin_et_al	sRNA1799792..1799792..1799842..Amin_et_al.	-	-	-	0	0	-
NC_003197.2	sRNA1799950	1843091	1843179	+	89	SL1344 sRNA	Amin_et_al	sRNA1799950..1799950..1800039..Amin_et_al.	-	-	-	0	0	-
NC_003197.2	sRNA1804100	1847241	1847337	+	97	SL1344 sRNA	Houserova_et_al	sRNA1804100..1804100..1804197..Houserova_et_al.	-	-	-	0	0	-
NC_003197.2	rtT	1852677	1852819	+	143	LT2 NCBI sRNA	-	-	-	-	-	2.74163	0.999527	-
NC_003197.2	sRNA1809591	1852732	1852816	+	85	SL1344 sRNA	Amin_et_al	sRNA1809591..1809591..1809676..Amin_et_al.	-	-	-	0	0	-
NC_003197.2	rttR	1852994	1853110	+	117	Ecoli_sRNA_hitted	-	-	rttR..1287066..1287236..-	94.915	-	0	0	-
NC_003197.2	rttR	1853168	1853284	+	117	Ecoli_sRNA_hitted	-	-	rttR..1287066..1287236..-	94.915	-	0	0	-
NC_003197.2	rttR	1853342	1853459	+	118	Ecoli_sRNA_hitted	-	-	rttR..1287066..1287236..-	95.763	-	0	0	-
NC_003197.2	rttR	1853517	1853633	+	117	Ecoli_sRNA_hitted	-	-	rttR..1287066..1287236..-	96.61	-	0	0	-
NC_003197.2	STnc3600	1855262	1855469	+	208	SL1344 sRNA	Kroger_et_al	STnc3600..1812121..1812328..Kroger_et_al.	-	-	-	3.1415	7.55906	O	O	O	-	-
NC_003197.2	sRNA1832521	1875662	1875742	+	81	SL1344 sRNA	Houserova_et_al	sRNA1832521..1832521..1832602..Houserova_et_al.	-	-	-	0	0	-
NC_003197.2	sRNA1834529	1877670	1877723	+	54	SL1344 sRNA	Houserova_et_al	sRNA1834529..1834529..1834583..Houserova_et_al.	-	-	-	0	0	-
NC_003197.2	sRNA1837680	1880821	1880888	+	68	SL1344 sRNA	Houserova_et_al	sRNA1837680..1837680..1837748..Houserova_et_al.	-	-	-	0	0	-
NC_003197.2	sRNA1851877	1895018	1895108	+	91	SL1344 sRNA	Amin_et_al	sRNA1851877..1851877..1851968..Amin_et_al.	-	-	-	0	0	-
NC_003197.2	sRNA1858392	1901533	1901589	+	57	SL1344 sRNA	Houserova_et_al	sRNA1858392..1858392..1858449..Houserova_et_al.	-	-	-	0	0	-
NC_003197.2	STnc3620	1909809	1909888	+	80	SL1344 sRNA	Kroger_et_al	STnc3620..1866668..1866747..Kroger_et_al.	-	-	-	0	0	-
NC_003197.2	sRNA1866912	1910053	1910127	+	75	SL1344 sRNA	Barnhill_et_al	sRNA1866912..1866912..1866987..Barnhill_et_al.	-	-	-	0	0	-
NC_003197.2	sRNA1867048	1910189	1910239	+	51	SL1344 sRNA	Houserova_et_al	sRNA1867048..1867048..1867099..Houserova_et_al.	-	-	-	0	0	-
NC_003197.2	sRNA1875281	1917710	1917762	+	53	SL1344 sRNA	Houserova_et_al	sRNA1875281..1875281..1875334..Houserova_et_al.	-	-	-	0	0	-
NC_003197.2	sRNA1885987	1928416	1928484	+	69	SL1344 sRNA	Houserova_et_al	sRNA1885987..1885987..1886056..Houserova_et_al.	-	-	-	0	0	-
NC_003197.2	sRNA1886080	1928509	1928562	+	54	SL1344 sRNA	Barnhill_et_al	sRNA1886080..1886080..1886134..Barnhill_et_al.	-	-	-	0	0	-
NC_003197.2	sRNA1888744	1931173	1931256	+	84	SL1344 sRNA	Amin_et_al	sRNA1888744..1888744..1888828..Amin_et_al.	-	-	-	0	0	-
NC_003197.2	STnc3630	1936468	1936554	+	87	SL1344 sRNA	Kroger_et_al	STnc3630..1894039..1894125..Kroger_et_al.	-	-	-	0	0	-
NC_003197.2	sRNA1894083	1936512	1936603	+	92	SL1344 sRNA	Houserova_et_al	sRNA1894083..1894083..1894175..Houserova_et_al.	-	-	-	0	0	-
NC_003197.2	sRNA1897579	1940008	1940084	+	77	SL1344 sRNA	Amin_et_al	sRNA1897579..1897579..1897656..Amin_et_al.	-	-	-	0	0	-
NC_003197.2	sRNA1900741	1943170	1943245	+	76	SL1344 sRNA	Houserova_et_al	sRNA1900741..1900741..1900817..Houserova_et_al.	-	-	-	0	0	-
NC_003197.2	sRNA1909049	1951478	1951577	+	100	SL1344 sRNA	Houserova_et_al	sRNA1909049..1909049..1909149..Houserova_et_al.	-	-	-	0	0	-
NC_003197.2	sRNA1912451	1954880	1954944	+	65	SL1344 sRNA	Houserova_et_al	sRNA1912451..1912451..1912516..Houserova_et_al.	-	-	-	0	0	-
NC_003197.2	sRNA1913155	1955584	1955675	+	92	SL1344 sRNA	Houserova_et_al	sRNA1913155..1913155..1913247..Houserova_et_al.	-	-	-	0	0	-
NC_003197.2	STnc1130	1956044	1956184	+	141	SL1344 sRNA	Kroger_et_al	STnc1130..1913615..1913755..Kroger_et_al.	-	-	-	0	1.01372	-
NC_003197.2	sRNA_221(SaaS)	1956402	1956505	+	104	S. Enteritidis strain NCM61 (CP032851.1)	Cai, Lin-lin, et al.	-	-	-	97.115	0	0	-
NC_003197.2	sRNA1915279	1957708	1957783	+	76	SL1344 sRNA	Houserova_et_al	sRNA1915279..1915279..1915355..Houserova_et_al.	-	-	-	0	0	-
NC_003197.2	STnc3640	1958253	1958511	+	259	SL1344 sRNA	Kroger_et_al	STnc3640..1915824..1916082..Kroger_et_al.	-	-	-	1.00916	1.65562	-
NC_003197.2	sRNA1918960	1961389	1961424	+	36	SL1344 sRNA	Houserova_et_al	sRNA1918960..1918960..1918996..Houserova_et_al.	-	-	-	0	0	-
NC_003197.2	sRNA1922930	1965359	1965434	+	76	SL1344 sRNA	Barnhill_et_al	sRNA1922930..1922930..1923006..Barnhill_et_al.	-	-	-	0	0	-
NC_003197.2	SraC	1967972	1968282	+	311	SL1344 sRNA	Kroger_et_al	SraC..1925543..1925853..Kroger_et_al.	-	-	-	346.676	356.189	O	O	O	-	-
NC_003197.2	SraC_RyeA	1968048	1968190	+	143	Ecoli_sRNA_hitted	-	-	SraC_RyeA..1923100..1923244..+	97.203	-	0	0	-
NC_003197.2	SdsR_RyeB	1968050	1968140	-	91	Ecoli_sRNA_hitted	-	-	SdsR_RyeB..1923104..1923203..-	98.901	-	0	0	-
NC_003197.2	sRNA1927927	1970356	1970433	+	78	SL1344 sRNA	Houserova_et_al	sRNA1927927..1927927..1928005..Houserova_et_al.	-	-	-	0	0	-
NC_003197.2	sRNA1929359	1971788	1971844	+	57	SL1344 sRNA	Houserova_et_al	sRNA1929359..1929359..1929416..Houserova_et_al.	-	-	-	0	0	-
NC_003197.2	STnc1690	1973884	1973975	+	92	SL1344 sRNA	Kroger_et_al	STnc1690..1931455..1931546..Kroger_et_al.	-	-	-	0	0	-
NC_003197.2	sRNA1932297	1974726	1974783	+	58	SL1344 sRNA	Amin_et_al	sRNA1932297..1932297..1932355..Amin_et_al.	-	-	-	0	0	-
NC_003197.2	STnc200	1979559	1979673	+	115	SL1344 sRNA	Kroger_et_al	STnc200..1937130..1937244..Kroger_et_al.	-	-	-	0	0	-
NC_003197.2	sRNA1942602	1985031	1985073	+	43	SL1344 sRNA	Houserova_et_al	sRNA1942602..1942602..1942645..Houserova_et_al.	-	-	-	0	0	-
NC_003197.2	sRNA1954465	1996895	1997014	+	120	SL1344 sRNA	Barnhill_et_al	sRNA1954465..1954465..1954585..Barnhill_et_al.	-	-	-	0	0	-
NC_003197.2	sRNA1954754	1997184	1997244	+	61	SL1344 sRNA	Barnhill_et_al	sRNA1954754..1954754..1954815..Barnhill_et_al.	-	-	-	0	0	-
NC_003197.2	RyeF (micL)	2000943	2001249	-	307	SL1344 sRNA Ecoli_sRNA_hitted	Ryan_et_al	RyeF..1958513..1958819..Ryan_et_al.	RyeF..1958133..1958522..- micL..1958441..1958520..-	96.512 97.5	-	31.5009	39.1093	O	O	O	-	-
NC_003197.2	sRNA1969105	2011535	2011585	+	51	SL1344 sRNA	Houserova_et_al	sRNA1969105..1969105..1969156..Houserova_et_al.	-	-	-	0	0	-
NC_003197.2	sRNA1978641	2021071	2021168	+	98	SL1344 sRNA	Houserova_et_al	sRNA1978641..1978641..1978739..Houserova_et_al.	-	-	-	0	0	-
NC_003197.2	STnc2180	2035292	2035342	+	51	SL1344 sRNA	Kroger_et_al	STnc2180..1992863..1992913..Kroger_et_al.	-	-	-	0	0	-
NC_003197.2	3'ETS-leuZ	2035294	2035358	-	65	Ecoli_sRNA_hitted	-	-	3'ETS-leuZ..1991748..1991814..-	94.03	-	0	0	-
NC_003197.2	sRNA1996414	2038843	2038912	+	70	SL1344 sRNA	Barnhill_et_al	sRNA1996414..1996414..1996484..Barnhill_et_al.	-	-	-	0	0	-
NC_003197.2	sRNA1996681	2039110	2039209	+	100	SL1344 sRNA	Barnhill_et_al	sRNA1996681..1996681..1996781..Barnhill_et_al.	-	-	-	0	0	-
NC_003197.2	sRNA2001590	2044019	2044058	+	40	SL1344 sRNA	Houserova_et_al	sRNA2001590..2001590..2001630..Houserova_et_al.	-	-	-	0	0	-
NC_003197.2	sRNA982124	2045710	2045769	-	60	SL1344 sRNA	Barnhill_et_al	sRNA982124..982124..982184..Barnhill_et_al.	-	-	-	0	0	-
NC_003197.2	STnc490	2046164	2046289	-	126	SL1344 sRNA	Kroger_et_al	STnc490..981622..981711..Kroger_et_al.	-	-	-	0	0	-
NC_003197.2	sRNA2009165	2051594	2051665	+	72	SL1344 sRNA	Houserova_et_al	sRNA2009165..2009165..2009238..Houserova_et_al.	-	-	-	0	0	-
NC_003197.2	sRNA2013506	2055935	2056009	+	75	SL1344 sRNA	Houserova_et_al	sRNA2013506..2013506..2013581..Houserova_et_al.	-	-	-	0	0	-
NC_003197.2	sRNA2020535	2062964	2063017	+	54	SL1344 sRNA	Houserova_et_al	sRNA2020535..2020535..2020589..Houserova_et_al.	-	-	-	0	0	-
NC_003197.2	dsrB	2068086	2068293	-	208	LT2 NCBI sRNA	-	-	-	-	-	6.70176	12.4608	O	O	O	-	-
NC_003197.2	DsrA	2068628	2068748	+	121	SL1344 sRNA	Kroger_et_al	DsrA..2026216..2026302..Kroger_et_al.	-	-	-	0	0	-
NC_003197.2	dsrA	2068650	2068731	-	82	Ecoli_sRNA_hitted	-	-	dsrA..2025227..2025313..-	90.588	-	0	0	-
NC_003197.2	RseX	2077153	2077285	+	133	SL1344 sRNA	Kroger_et_al	RseX..2034743..2034837..Kroger_et_al.	-	-	-	0	0	-
NC_003197.2	sRNA2037036	2079465	2079564	+	100	SL1344 sRNA	Houserova_et_al	sRNA2037036..2037036..2037136..Houserova_et_al.	-	-	-	0	0	-
NC_003197.2	sRNA2145000(STnc2050)	2084345	2084389	+	45	SL1344 sRNA	Houserova_et_al Kroger_et_al	sRNA2145000..2145000..2145045..Houserova_et_al. STnc2050..2082064..2082105..Kroger_et_al.	-	-	-	0	0	-
NC_003197.2	STnc3680	2090330	2090449	+	120	SL1344 sRNA	Kroger_et_al	STnc3680..2088048..2088167..Kroger_et_al.	-	-	-	0	0	-
NC_003197.2	STnc1530	2103922	2104000	+	79	SL1344 sRNA	Kroger_et_al	STnc1530..2101640..2101718..Kroger_et_al.	-	-	-	0	0	-
NC_003197.2	sRNA2111563	2113845	2113998	+	154	SL1344 sRNA	Barnhill_et_al	sRNA2111563..2111563..2111717..Barnhill_et_al.	-	-	-	0	0	-
NC_003197.2	sRNA2111772	2114054	2114153	+	100	SL1344 sRNA	Barnhill_et_al	sRNA2111772..2111772..2111872..Barnhill_et_al.	-	-	-	0	0	-
NC_003197.2	STnc3700	2134167	2134277	+	111	SL1344 sRNA	Kroger_et_al	STnc3700..2131885..2131995..Kroger_et_al.	-	-	-	0	0	-
NC_003197.2	STnc1650	2135241	2135384	+	144	SL1344 sRNA	Ryan_et_al	STnc1650..2132959..2133102..Ryan_et_al.	-	-	-	0	0	-
NC_003197.2	STnc700	2149384	2149562	+	179	SL1344 sRNA	Ryan_et_al	STnc700..2147102..2147280..Ryan_et_al.	-	-	-	40.8851	29.5452	O	O	O	O	O
NC_003197.2	STnc1320	2176668	2176752	+	85	SL1344 sRNA	Kroger_et_al	STnc1320..2174386..2174470..Kroger_et_al.	-	-	-	0	0	-
NC_003197.2	sRNA2176371	2178653	2178742	+	90	SL1344 sRNA	Houserova_et_al	sRNA2176371..2176371..2176461..Houserova_et_al.	-	-	-	0	0	-
NC_003197.2	sRNA2176581	2178863	2178920	+	58	SL1344 sRNA	Amin_et_al	sRNA2176581..2176581..2176639..Amin_et_al.	-	-	-	0	0	-
NC_003197.2	RyeC(sibA)	2213903	2214043	+	141	Ecoli_sRNA_hitted SL1344 sRNA	Ryan_et_al	RyeC..2211623..2211760..Ryan_et_al.	RyeC..2153309..2153451..+ sibA..2153311..2153454..+	86.111 86.207	-	44.489	23.3156	O	O	O	-	-
NC_003197.2	STnc1150	2225261	2225416	+	156	SL1344 sRNA	Ryan_et_al	STnc1150..2222979..2223134..Ryan_et_al.	-	-	-	10.0528	7.33	O	O	O	-	-
NC_003197.2	CyaR	2231112	2231231	+	120	SL1344 sRNA	Kroger_et_al	CyaR..2228847..2228932..Kroger_et_al.	-	-	-	0	1.19113	-
NC_003197.2	CyaR_RyeE	2231129	2231211	+	83	Ecoli_sRNA_hitted	-	-	CyaR_RyeE..2167114..2167197..+	94.048	-	0	0	-
NC_003197.2	STnc740	2242549	2242664	+	116	SL1344 sRNA	Kroger_et_al	STnc740..2240283..2240366..Kroger_et_al.	-	-	-	0	0	-
NC_003197.2	STnc1890	2253173	2253220	+	48	SL1344 sRNA	Kroger_et_al	STnc1890..2250891..2250938..Kroger_et_al.	-	-	-	0	0	-
NC_003197.2	sRNA2258692	2260974	2261026	+	53	SL1344 sRNA	Houserova_et_al	sRNA2258692..2258692..2258745..Houserova_et_al.	-	-	-	0	0	-
NC_003197.2	sRNA2258848	2261130	2261179	+	50	SL1344 sRNA	Houserova_et_al	sRNA2258848..2258848..2258898..Houserova_et_al.	-	-	-	0	0	-
NC_003197.2	sRNA2263199	2265481	2265526	+	46	SL1344 sRNA	Houserova_et_al	sRNA2263199..2263199..2263245..Houserova_et_al.	-	-	-	0	0	-
NC_003197.2	STnc3720	2266541	2266610	+	70	SL1344 sRNA	Kroger_et_al	STnc3720..2264259..2264328..Kroger_et_al.	-	-	-	0	0	-
NC_003197.2	STnc1330	2270556	2270696	+	141	SL1344 sRNA	Kroger_et_al	STnc1330..2268274..2268414..Kroger_et_al.	-	-	-	0	0	-
NC_003197.2	sRNA2277763	2280045	2280094	+	50	SL1344 sRNA	Houserova_et_al	sRNA2277763..2277763..2277814..Houserova_et_al.	-	-	-	0	0	-
NC_003197.2	sRNA351062(sRNA3337545)	2287708	2287747	+	40	SL1344 sRNA	Houserova_et_al Amin_et_al	sRNA351062..351062..351102..Houserova_et_al. sRNA3337545..3337545..3337585..Amin_et_al.	-	-	-	0	0	-
NC_003197.2	sRNA3981945	2287733	2287825	-	93	SL1344 sRNA	Barnhill_et_al	sRNA3981945..3981945..3982038..Barnhill_et_al.	-	-	-	0	0	-
NC_003197.2	sRNA1440272	2287775	2287859	+	85	SL1344 sRNA	Barnhill_et_al	sRNA1440272..1440272..1440357..Barnhill_et_al.	-	-	-	0	0	-
NC_003197.2	sRNA2288832	2291114	2291169	+	56	SL1344 sRNA	Houserova_et_al	sRNA2288832..2288832..2288888..Houserova_et_al.	-	-	-	0	0	-
NC_003197.2	sRNA2296504	2298787	2298874	+	88	SL1344 sRNA	Amin_et_al	sRNA2296504..2296504..2296592..Amin_et_al.	-	-	-	0	0	-
NC_003197.2	sRNA2298229	2300512	2300549	+	38	SL1344 sRNA	Houserova_et_al	sRNA2298229..2298229..2298267..Houserova_et_al.	-	-	-	0	0	-
NC_003197.2	STnc3010	2313242	2313409	+	168	SL1344 sRNA	Kroger_et_al	STnc3010..2310959..2311126..Kroger_et_al.	-	-	-	0	0	-
NC_003197.2	sRNA2300307(sRNA2311944)	2314227	2314262	+	36	SL1344 sRNA	Houserova_et_al	sRNA2300307..2300307..2300343..Houserova_et_al. sRNA2311944..2311944..2311980..Houserova_et_al.	-	-	-	0	0	-
NC_003197.2	STnc1340	2322223	2322336	+	114	SL1344 sRNA	Kroger_et_al	STnc1340..2319956..2320037..Kroger_et_al.	-	-	-	0	0	-
NC_003197.2	STnc1540	2323325	2323420	+	96	SL1344 sRNA	Kroger_et_al	STnc1540..2321042..2321137..Kroger_et_al.	-	-	-	0	0	-
NC_003197.2	IsrG	2344731	2345012	+	282	SL1344 sRNA	Ryan_et_al	IsrG..2342448..2342729..Ryan_et_al.	-	-	-	14.8297	24.3294	O	O	-	-	-
NC_003197.2	sRNA2364092	2366375	2366450	+	76	SL1344 sRNA	Houserova_et_al	sRNA2364092..2364092..2364168..Houserova_et_al.	-	-	-	0	0	-
NC_003197.2	sRNA2364248	2366531	2366585	+	55	SL1344 sRNA	Houserova_et_al	sRNA2364248..2364248..2364303..Houserova_et_al.	-	-	-	0	0	-
NC_003197.2	sRNA2364333	2366616	2366676	+	61	SL1344 sRNA	Houserova_et_al	sRNA2364333..2364333..2364394..Houserova_et_al.	-	-	-	0	0	-
NC_003197.2	micF	2366912	2367004	+	93	Ecoli_sRNA_hitted SL1344 sRNA	Kroger_et_al	MicF..2364629..2364721..Kroger_et_al.	micF..2313084..2313176..+	97.849	-	0	0	-
NC_003197.2	sRNA2368373	2370656	2370748	+	93	SL1344 sRNA	Houserova_et_al	sRNA2368373..2368373..2368466..Houserova_et_al.	-	-	-	0	0	-
NC_003197.2	sRNA2374312	2376595	2376641	+	47	SL1344 sRNA	Houserova_et_al	sRNA2374312..2374312..2374359..Houserova_et_al.	-	-	-	0	0	-
NC_003197.2	sRNA2381450	2383733	2383767	+	35	SL1344 sRNA	Houserova_et_al	sRNA2381450..2381450..2381485..Houserova_et_al.	-	-	-	0	0	-
NC_003197.2	sRNA2385195	2387478	2387511	+	34	SL1344 sRNA	Houserova_et_al	sRNA2385195..2385195..2385229..Houserova_et_al.	-	-	-	0	0	-
NC_003197.2	IsrH_1_2	2394302	2394752	+	451	SL1344 sRNA	Kroger_et_al	IsrH_1_2..2392019..2392469..Kroger_et_al.	-	-	-	0	0	-
NC_003197.2	sRNA2401404	2403687	2403775	+	89	SL1344 sRNA	Houserova_et_al	sRNA2401404..2401404..2401493..Houserova_et_al.	-	-	-	0	0	-
NC_003197.2	sRNA2408330	2410613	2410712	+	100	SL1344 sRNA	Houserova_et_al	sRNA2408330..2408330..2408430..Houserova_et_al.	-	-	-	0	0	-
NC_003197.2	sRNA2416394	2418677	2418758	+	82	SL1344 sRNA	Amin_et_al	sRNA2416394..2416394..2416476..Amin_et_al.	-	-	-	0	0	-
NC_003197.2	sRNA2421910	2424193	2424246	+	54	SL1344 sRNA	Houserova_et_al	sRNA2421910..2421910..2421966..Houserova_et_al.	-	-	-	0	0	-
NC_003197.2	sRNA2425315	2427598	2427676	+	79	SL1344 sRNA	Houserova_et_al	sRNA2425315..2425315..2425394..Houserova_et_al.	-	-	-	0	0	-
NC_003197.2	sRNA2436015	2438298	2438376	+	79	SL1344 sRNA	Houserova_et_al	sRNA2436015..2436015..2436094..Houserova_et_al.	-	-	-	0	0	-
NC_003197.2	sRNA2437186	2439469	2439531	+	63	SL1344 sRNA	Barnhill_et_al	sRNA2437186..2437186..2437249..Barnhill_et_al.	-	-	-	0	0	-
NC_003197.2	sRNA2437382	2439665	2439728	+	64	SL1344 sRNA	Barnhill_et_al	sRNA2437382..2437382..2437446..Barnhill_et_al.	-	-	-	0	0	-
NC_003197.2	STnc1550	2439948	2440089	+	142	SL1344 sRNA	Kroger_et_al	STnc1550..2437665..2437806..Kroger_et_al.	-	-	-	0.920326	0	-
NC_003197.2	sRNA2439004	2441287	2441324	+	38	SL1344 sRNA	Houserova_et_al	sRNA2439004..2439004..2439042..Houserova_et_al.	-	-	-	0	0	-
NC_003197.2	sRNA2445415	2447698	2447757	+	60	SL1344 sRNA	Houserova_et_al	sRNA2445415..2445415..2445475..Houserova_et_al.	-	-	-	0	0	-
NC_003197.2	STnc1560	2451358	2451466	+	109	SL1344 sRNA	Kroger_et_al	STnc1560..2449075..2449183..Kroger_et_al.	-	-	-	0	0	-
NC_003197.2	STnc3730	2451370	2451564	+	195	SL1344 sRNA	Kroger_et_al	STnc3730..2449087..2449281..Kroger_et_al.	-	-	-	0	0	-
NC_003197.2	sRNA2457926	2460209	2460290	+	82	SL1344 sRNA	Houserova_et_al	sRNA2457926..2457926..2458008..Houserova_et_al.	-	-	-	0	0	-
NC_003197.2	sRNA2458808	2461091	2461172	+	82	SL1344 sRNA	Houserova_et_al	sRNA2458808..2458808..2458890..Houserova_et_al.	-	-	-	0	0	-
NC_003197.2	STnc3740	2462051	2462129	+	79	SL1344 sRNA	Kroger_et_al	STnc3740..2459768..2459846..Kroger_et_al.	-	-	-	0	0	-
NC_003197.2	sRNA2459810	2462093	2462154	+	62	SL1344 sRNA	Houserova_et_al	sRNA2459810..2459810..2459872..Houserova_et_al.	-	-	-	0	0	-
NC_003197.2	sRNA2477353	2479636	2479685	+	50	SL1344 sRNA	Houserova_et_al	sRNA2477353..2477353..2477403..Houserova_et_al.	-	-	-	0	0	-
NC_003197.2	sRNA2487522	2489805	2489871	+	67	SL1344 sRNA	Houserova_et_al	sRNA2487522..2487522..2487589..Houserova_et_al.	-	-	-	0	0	-
NC_003197.2	sRNA2495056	2497339	2497399	+	61	SL1344 sRNA	Houserova_et_al	sRNA2495056..2495056..2495117..Houserova_et_al.	-	-	-	0	0	-
NC_003197.2	sRNA2495587	2497870	2497944	+	75	SL1344 sRNA	Barnhill_et_al	sRNA2495587..2495587..2495662..Barnhill_et_al.	-	-	-	0	0	-
NC_003197.2	sRNA2495731	2498014	2498090	+	77	SL1344 sRNA	Houserova_et_al	sRNA2495731..2495731..2495808..Houserova_et_al.	-	-	-	0	0	-
NC_003197.2	sRNA2499697	2501980	2502045	+	66	SL1344 sRNA	Barnhill_et_al	sRNA2499697..2499697..2499763..Barnhill_et_al.	-	-	-	0	0	-
NC_003197.2	sRNA2499837	2502120	2502223	+	104	SL1344 sRNA	Barnhill_et_al	sRNA2499837..2499837..2499941..Barnhill_et_al.	-	-	-	0	0	-
NC_003197.2	sRNA2502279	2504562	2504644	+	83	SL1344 sRNA	Houserova_et_al	sRNA2502279..2502279..2502362..Houserova_et_al.	-	-	-	0	0	-
NC_003197.2	STnc3750	2506009	2506086	+	78	SL1344 sRNA	Kroger_et_al	STnc3750..2503726..2503803..Kroger_et_al.	-	-	-	0	0	-
NC_003197.2	sRNA2511779	2514062	2514097	+	36	SL1344 sRNA	Houserova_et_al	sRNA2511779..2511779..2511815..Houserova_et_al.	-	-	-	0	0	-
NC_003197.2	tpke70	2515109	2515467	-	359	Ecoli_sRNA_hitted	-	-	tpke70..2496194..2496629..-	83.287	-	0.364029	0.398148	-
NC_003197.2	sRNA2513163	2515446	2515504	+	59	SL1344 sRNA	Houserova_et_al	sRNA2513163..2513163..2513222..Houserova_et_al.	-	-	-	0	0	-
NC_003197.2	tpke70	2515607	2516005	+	399	SL1344 sRNA	Kroger_et_al	tpke70..2513324..2513722..Kroger_et_al.	-	-	-	9.17097	11.4635	O	O	O	-	-
NC_003197.2	sRNA2514922	2517205	2517304	+	100	SL1344 sRNA	Houserova_et_al	sRNA2514922..2514922..2515022..Houserova_et_al.	-	-	-	0	0	-
NC_003197.2	STnc3760	2517791	2517916	+	126	SL1344 sRNA	Kroger_et_al	STnc3760..2515508..2515633..Kroger_et_al.	-	-	-	0	0	-
NC_003197.2	sRNA2515627	2517910	2517941	+	32	SL1344 sRNA	Houserova_et_al	sRNA2515627..2515627..2515659..Houserova_et_al.	-	-	-	0	0	-
NC_003197.2	sRNA2522653	2524936	2525037	+	102	SL1344 sRNA	Barnhill_et_al	sRNA2522653..2522653..2522755..Barnhill_et_al.	-	-	-	0	0	-
NC_003197.2	sRNA2522758	2525041	2525154	+	114	SL1344 sRNA	Barnhill_et_al	sRNA2522758..2522758..2522872..Barnhill_et_al.	-	-	-	0	0	-
NC_003197.2	sRNA2522977	2525260	2525327	+	68	SL1344 sRNA	Barnhill_et_al	sRNA2522977..2522977..2523045..Barnhill_et_al.	-	-	-	0	0	-
NC_003197.2	sRNA2542137	2544420	2544473	+	54	SL1344 sRNA	Houserova_et_al	sRNA2542137..2542137..2542191..Houserova_et_al.	-	-	-	0	0	-
NC_003197.2	sRNA2550290	2552573	2552601	+	29	SL1344 sRNA	Houserova_et_al	sRNA2550290..2550290..2550319..Houserova_et_al.	-	-	-	0	0	-
NC_003197.2	sRNA2576882	2579165	2579253	+	89	SL1344 sRNA	Amin_et_al	sRNA2576882..2576882..2576972..Amin_et_al.	-	-	-	0	0	-
NC_003197.2	sRNA982124	2579308	2579367	-	60	SL1344 sRNA	Barnhill_et_al	sRNA982124..982124..982184..Barnhill_et_al.	-	-	-	0	0	-
NC_003197.2	STnc490	2579762	2579887	-	126	SL1344 sRNA	Kroger_et_al	STnc490..981622..981711..Kroger_et_al.	-	-	-	0	0	-
NC_003197.2	sRNA2580004	2582287	2582338	+	52	SL1344 sRNA	Houserova_et_al	sRNA2580004..2580004..2580056..Houserova_et_al.	-	-	-	0	0	-
NC_003197.2	sRNA3981945	2589197	2589289	-	93	SL1344 sRNA	Barnhill_et_al	sRNA3981945..3981945..3982038..Barnhill_et_al.	-	-	-	1.40523	0	-
NC_003197.2	sRNA1141227	2589259	2589341	-	83	SL1344 sRNA	Houserova_et_al	sRNA1141227..1141227..1141310..Houserova_et_al.	-	-	-	0	0	-
NC_003197.2	sRNA2594511	2596794	2596871	+	78	SL1344 sRNA	Amin_et_al	sRNA2594511..2594511..2594589..Amin_et_al.	-	-	-	0	0	-
NC_003197.2	sRNA2594638	2596921	2597020	+	100	SL1344 sRNA	Houserova_et_al	sRNA2594638..2594638..2594738..Houserova_et_al.	-	-	-	0	0	-
NC_003197.2	sRNA2639436	2641720	2641756	+	37	SL1344 sRNA	Houserova_et_al	sRNA2639436..2639436..2639473..Houserova_et_al.	-	-	-	0	0	-
NC_003197.2	sRNA2650710	2652994	2653059	+	66	SL1344 sRNA	Houserova_et_al	sRNA2650710..2650710..2650776..Houserova_et_al.	-	-	-	0	0	-
NC_003197.2	sroE	2656165	2656254	-	90	Ecoli_sRNA_hitted	-	-	sroE..2640595..2640686..-	90	-	0	0	-
NC_003197.2	sRNA2656150	2658434	2658480	+	47	SL1344 sRNA	Houserova_et_al	sRNA2656150..2656150..2656197..Houserova_et_al.	-	-	-	0	0	-
NC_003197.2	sRNA2670362	2672646	2672738	+	93	SL1344 sRNA	Houserova_et_al	sRNA2670362..2670362..2670455..Houserova_et_al.	-	-	-	0	0	-
NC_003197.2	STnc2070	2674753	2674851	+	99	SL1344 sRNA	Kroger_et_al	STnc2070..2672469..2672567..Kroger_et_al.	-	-	-	0	0	-
NC_003197.2	ryfA	2674934	2675228	+	295	SL1344 sRNA Ecoli_sRNA_hitted	Ryan_et_al	ryfA..2672651..2672944..Ryan_et_al.	ryfA..2653855..2654158..+	84.409	-	307.445	267.943	O	O	O	-	-
NC_003197.2	sRNA2678384	2680668	2680755	+	88	SL1344 sRNA	Houserova_et_al	sRNA2678384..2678384..2678472..Houserova_et_al.	-	-	-	0	0	-
NC_003197.2	sRNA2681200	2683484	2683572	+	89	SL1344 sRNA	Houserova_et_al	sRNA2681200..2681200..2681289..Houserova_et_al.	-	-	-	0	0	-
NC_003197.2	sRNA2681974	2684258	2684341	+	84	SL1344 sRNA	Houserova_et_al	sRNA2681974..2681974..2682058..Houserova_et_al.	-	-	-	0	0	-
NC_003197.2	sRNA2692792	2695076	2695158	+	83	SL1344 sRNA	Houserova_et_al	sRNA2692792..2692792..2692875..Houserova_et_al.	-	-	-	0	0	-
NC_003197.2	sRNA2694176	2696460	2696508	+	49	SL1344 sRNA	Houserova_et_al	sRNA2694176..2694176..2694225..Houserova_et_al.	-	-	-	0	0	-
NC_003197.2	sRNA2695893	2698177	2698227	+	51	SL1344 sRNA	Houserova_et_al	sRNA2695893..2695893..2695944..Houserova_et_al.	-	-	-	0	0	-
NC_003197.2	sRNA2701330	2703614	2703701	+	88	SL1344 sRNA	Houserova_et_al	sRNA2701330..2701330..2701418..Houserova_et_al.	-	-	-	0	0	-
NC_003197.2	GlmY	2707665	2707848	-	184	SL1344 sRNA Ecoli_sRNA_hitted	Ryan_et_al	GlmY..2705381..2705564..Ryan_et_al.	GlmY_tke1..2691193..2691340..-	93.243	-	193.899	140.605	O	O	O	O	O
NC_003197.2	sRNA2723182	2725466	2725546	+	81	SL1344 sRNA	Houserova_et_al	sRNA2723182..2723182..2723263..Houserova_et_al.	-	-	-	0	0	-
NC_003197.2	sRNA2724415	2726699	2726773	+	75	SL1344 sRNA	Houserova_et_al	sRNA2724415..2724415..2724490..Houserova_et_al.	-	-	-	0	0	-
NC_003197.2	sRNA2726526	2728810	2728909	+	100	SL1344 sRNA	Houserova_et_al	sRNA2726526..2726526..2726626..Houserova_et_al.	-	-	-	0	0	-
NC_003197.2	STnc1380	2731948	2732015	+	68	SL1344 sRNA	Kroger_et_al	STnc1380..2729634..2729701..Kroger_et_al.	-	-	-	0	0	-
NC_003197.2	STnc3770	2745602	2745687	+	86	SL1344 sRNA	Kroger_et_al	STnc3770..2743288..2743373..Kroger_et_al.	-	-	-	0	0	-
NC_003197.2	STnc1920	2758863	2758960	+	98	SL1344 sRNA	Kroger_et_al	STnc1920..2756549..2756646..Kroger_et_al.	-	-	-	0	0	-
NC_003197.2	IsrI	2761332	2761579	-	248	SL1344 sRNA	Kroger_et_al	IsrI..2759018..2759265..Kroger_et_al.	-	-	-	3.68873	3.45811	O	O	O	O	-
NC_003197.2	STnc2080	2761724	2761832	+	109	SL1344 sRNA	Kroger_et_al	STnc2080..2759410..2759518..Kroger_et_al.	-	-	-	0	0	-
NC_003197.2	IsrJ	2761960	2762031	+	72	SL1344 sRNA	Kroger_et_al	IsrJ..2759646..2759717..Kroger_et_al.	-	-	-	0	0	-
NC_003197.2	IsrK	2762794	2762870	+	77	SL1344 sRNA	Kroger_et_al	IsrK..2760480..2760556..Kroger_et_al.	-	-	-	0	0	-
NC_003197.2	sRNA1066222	2765393	2765435	-	43	SL1344 sRNA	Houserova_et_al	sRNA1066222..1066222..1066265..Houserova_et_al.	-	-	-	0	0	-
NC_003197.2	STnc1080	2768839	2768924	-	86	SL1344 sRNA	Kroger_et_al	STnc1080..1062745..1062806..Kroger_et_al.	-	-	-	0	0	-
NC_003197.2	sRNA1061964	2769630	2769693	-	64	SL1344 sRNA	Houserova_et_al	sRNA1061964..1061964..1062028..Houserova_et_al.	-	-	-	0	0	-
NC_003197.2	IsrB-2	2770857	2770986	-	130	SL1344 sRNA	Kroger_et_al	IsrB-2..1060740..1060833..Kroger_et_al.	-	-	-	0	0	-
NC_003197.2	sRNA2787726	2787316	2787353	+	38	SL1344 sRNA	Houserova_et_al	sRNA2787726..2787726..2787764..Houserova_et_al.	-	-	-	0	0	-
NC_003197.2	sRNA2797098	2796688	2796751	+	64	SL1344 sRNA	Houserova_et_al	sRNA2797098..2797098..2797162..Houserova_et_al.	-	-	-	0	0	-
NC_003197.2	sRNA2802132(sRNA289055)	2801722	2801778	+	57	SL1344 sRNA	Amin_et_al Houserova_et_al	sRNA2802132..2802132..2802189..Amin_et_al. sRNA289055..289055..289104..Houserova_et_al.	-	-	-	0	0	-
NC_003197.2	Ysr155_RyfD	2804673	2804811	-	139	Ecoli_sRNA_hitted	-	-	Ysr155_RyfD..2734154..2734292..-	92.086	-	134.447	65.8118	O	O	O	-	-
NC_003197.2	sRNA2806999	2806589	2806638	+	50	SL1344 sRNA	Houserova_et_al	sRNA2806999..2806999..2807049..Houserova_et_al.	-	-	-	0	0	-
NC_003197.2	STnc3160	2807400	2807490	+	91	SL1344 sRNA	Kroger_et_al	STnc3160..2807810..2807900..Kroger_et_al.	-	-	-	0	0	-
NC_003197.2	STnc2090(raiZ)	2807896	2808056	+	161	SL1344 sRNA Ecoli_sRNA_hitted	Ryan_et_al	STnc2090..2808306..2808464..Ryan_et_al.	raiZ..2737381..2737542..+	91.975	-	18.6695	7.99016	O	O	O	-	-
NC_003197.2	sRNA3	2808094	2808235	+	142	SL1344 sRNA	Kroger_et_al	sRNA3..2808504..2808645..Kroger_et_al.	-	-	-	0.920326	0	-
NC_003197.2	STnc3790	2810253	2810327	+	75	SL1344 sRNA	Kroger_et_al	STnc3790..2810663..2810737..Kroger_et_al.	-	-	-	0	0	-
NC_003197.2	sRNA2815179	2814769	2814837	+	69	SL1344 sRNA	Houserova_et_al	sRNA2815179..2815179..2815248..Houserova_et_al.	-	-	-	0	0	-
NC_003197.2	sRNA2828025	2816840	2816915	+	76	SL1344 sRNA	Barnhill_et_al	sRNA2828025..2828025..2828101..Barnhill_et_al.	-	-	-	0	0	-
NC_003197.2	sRNA2828147	2816962	2817061	+	100	SL1344 sRNA	Barnhill_et_al	sRNA2828147..2828147..2828247..Barnhill_et_al.	-	-	-	0	0	-
NC_003197.2	sRNA2828280	2817095	2817221	+	127	SL1344 sRNA	Barnhill_et_al	sRNA2828280..2828280..2828407..Barnhill_et_al.	-	-	-	0	0	-
NC_003197.2	STnc4230	2820749	2820853	+	105	SL1344 sRNA	Kroger_et_al	STnc4230..2831934..2832038..Kroger_et_al.	-	-	-	0	0	-
NC_003197.2	sRNA2838164	2826979	2827071	+	93	SL1344 sRNA	Amin_et_al	sRNA2838164..2838164..2838257..Amin_et_al.	-	-	-	0	0	-
NC_003197.2	sRNA2838573	2827388	2827451	+	64	SL1344 sRNA	Houserova_et_al	sRNA2838573..2838573..2838637..Houserova_et_al.	-	-	-	0	0	-
NC_003197.2	IsrL	2839059	2839403	-	345	SL1344 sRNA	Ryan_et_al	IsrL..2850244..2850588..Ryan_et_al.	-	-	-	25.7585	27.7584	O	-	-	-	-
NC_003197.2	STnc3070	2839981	2840040	+	60	SL1344 sRNA	Kroger_et_al	STnc3070..2851166..2851225..Kroger_et_al.	-	-	-	0	0	-
NC_003197.2	ssrA	2843951	2844313	+	363	Ecoli_sRNA_hitted	-	-	ssrA..2755593..2755955..+	96.978	-	118507	123018	O	O	O	-	O
NC_003197.2	ssrA	2877962	2878006	+	45	Ecoli_sRNA_hitted	-	-	ssrA..2755593..2755955..+	100	-	17.4248	3.17633	O	O	O	-	-
NC_003197.2	sRNA2837659	2878603	2878676	+	74	SL1344 sRNA	Houserova_et_al	sRNA2837659..2837659..2837733..Houserova_et_al.	-	-	-	0	0	-
NC_003197.2	sRNA2922423	2899861	2899945	+	85	SL1344 sRNA	Houserova_et_al	sRNA2922423..2922423..2922508..Houserova_et_al.	-	-	-	0	0	-
NC_003197.2	IsrM	2905054	2905382	+	329	SL1344 sRNA	Kroger_et_al	IsrM..2927616..2927944..Kroger_et_al.	-	-	-	0	0.434453	-
NC_003197.2	IsrN	2906929	2907071	+	143	SL1344 sRNA	Kroger_et_al	IsrN..2929501..2929643..Kroger_et_al.	-	-	-	0	0	-
NC_003197.2	sRNA2935133	2912561	2912608	+	48	SL1344 sRNA	Houserova_et_al	sRNA2935133..2935133..2935181..Houserova_et_al.	-	-	-	0	0	-
NC_003197.2	sRNA2935765	2913193	2913265	+	73	SL1344 sRNA	Houserova_et_al	sRNA2935765..2935765..2935838..Houserova_et_al.	-	-	-	0	0	-
NC_003197.2	sRNA2948961	2926389	2926559	+	171	SL1344 sRNA	Barnhill_et_al	sRNA2948961..2948961..2949132..Barnhill_et_al.	-	-	-	0	0	-
NC_003197.2	sRNA2950404	2927832	2927873	+	42	SL1344 sRNA	Barnhill_et_al	sRNA2950404..2950404..2950446..Barnhill_et_al.	-	-	-	0	0	-
NC_003197.2	sRNA2950578	2928006	2928052	+	47	SL1344 sRNA	Barnhill_et_al	sRNA2950578..2950578..2950625..Barnhill_et_al.	-	-	-	0	0	-
NC_003197.2	sRNA2957079	2934507	2934582	+	76	SL1344 sRNA	Houserova_et_al	sRNA2957079..2957079..2957155..Houserova_et_al.	-	-	-	0	0	-
NC_003197.2	sRNA2969551	2946979	2947114	+	136	SL1344 sRNA	Barnhill_et_al	sRNA2969551..2969551..2969687..Barnhill_et_al.	-	-	-	0.960929	1.05099	-
NC_003197.2	sRNA2969723	2947151	2947191	+	41	SL1344 sRNA	Houserova_et_al	sRNA2969723..2969723..2969764..Houserova_et_al.	-	-	-	0	0	-
NC_003197.2	sRNA2970828	2948256	2948355	+	100	SL1344 sRNA	Houserova_et_al	sRNA2970828..2970828..2970928..Houserova_et_al.	-	-	-	0	0	-
NC_003197.2	STnc3080	2951688	2951832	+	145	SL1344 sRNA	Kroger_et_al	STnc3080..2974260..2974404..Kroger_et_al.	-	-	-	0	0	-
NC_003197.2	sRNA2981857	2959285	2959323	+	39	SL1344 sRNA	Houserova_et_al	sRNA2981857..2981857..2981896..Houserova_et_al.	-	-	-	0	0	-
NC_003197.2	sRNA2984253	2961681	2961732	+	52	SL1344 sRNA	Houserova_et_al	sRNA2984253..2984253..2984305..Houserova_et_al.	-	-	-	0	0	-
NC_003197.2	SraD_micA	2966857	2966930	+	74	SL1344 sRNA Ecoli_sRNA_hitted	Ryan_et_al	MicA..2989429..2989502..Ryan_et_al.	SraD_micA..2814802..2814873..+	91.892	-	0	0	-
NC_003197.2	sRNA2993440	2970868	2970955	+	88	SL1344 sRNA	Houserova_et_al	sRNA2993440..2993440..2993529..Houserova_et_al.	-	-	-	0	0	-
NC_003197.2	sRNA2993902	2971330	2971375	+	46	SL1344 sRNA	Houserova_et_al	sRNA2993902..2993902..2993948..Houserova_et_al.	-	-	-	0	0	-
NC_003197.2	sRNA2996715	2974143	2974189	+	47	SL1344 sRNA	Houserova_et_al	sRNA2996715..2996715..2996762..Houserova_et_al.	-	-	-	0	0	-
NC_003197.2	C0664	2987642	2987749	+	108	SL1344 sRNA	Kroger_et_al	C0664..3010214..3010321..Kroger_et_al.	-	-	-	0	0	-
NC_003197.2	sRNA3026078	3003506	3003553	+	48	SL1344 sRNA	Houserova_et_al	sRNA3026078..3026078..3026126..Houserova_et_al.	-	-	-	0	0	-
NC_003197.2	sRNA3032426	3009854	3009895	+	42	SL1344 sRNA	Houserova_et_al	sRNA3032426..3032426..3032468..Houserova_et_al.	-	-	-	0	0	-
NC_003197.2	STnc3020	3016118	3016217	+	100	SL1344 sRNA	Kroger_et_al	STnc3020..3038687..3038786..Kroger_et_al.	-	-	-	0	0	-
NC_003197.2	sRNA_282(SaaS)	3018768	3018867	+	100	S. Enteritidis strain NCM61 (CP032851.1)	Cai, Lin-lin, et al.	-	-	-	100	0	0	-
NC_003197.2	STnc1410	3026261	3026443	+	183	SL1344 sRNA	Kroger_et_al	STnc1410..3048830..3049012..Kroger_et_al.	-	-	-	0	0	-
NC_003197.2	InvR	3044931	3045010	+	80	SL1344 sRNA	Kroger_et_al	InvR..3067500..3067579..Kroger_et_al.	-	-	-	0	0	-
NC_003197.2	sRNA3072832	3050263	3050318	+	56	SL1344 sRNA	Houserova_et_al	sRNA3072832..3072832..3072888..Houserova_et_al.	-	-	-	0	0	-
NC_003197.2	sRNA3075405	3052836	3052894	+	59	SL1344 sRNA	Houserova_et_al	sRNA3075405..3075405..3075464..Houserova_et_al.	-	-	-	0	0	-
NC_003197.2	sRNA3089101	3066547	3066593	+	47	SL1344 sRNA	Houserova_et_al	sRNA3089101..3089101..3089148..Houserova_et_al.	-	-	-	0	0	-
NC_003197.2	sRNA_68(SaaS)	3078156	3078212	-	57	S. Enteritidis strain NCM61 (CP032851.1)	Cai, Lin-lin, et al.	-	-	-	100	0	0	-
NC_003197.2	STnc3140	3087880	3087976	+	97	SL1344 sRNA	Kroger_et_al	STnc3140..3109885..3109981..Kroger_et_al.	-	-	-	0	0	-
NC_003197.2	sRNA3116519	3094819	3094867	+	49	SL1344 sRNA	Houserova_et_al	sRNA3116519..3116519..3116568..Houserova_et_al.	-	-	-	0	0	-
NC_003197.2	sRNA3117025	3095264	3095309	+	46	SL1344 sRNA	Houserova_et_al	sRNA3117025..3117025..3117071..Houserova_et_al.	-	-	-	0	0	-
NC_003197.2	sRNA3120172	3098716	3098815	+	100	SL1344 sRNA	Houserova_et_al	sRNA3120172..3120172..3120272..Houserova_et_al.	-	-	-	0	0	-
NC_003197.2	sRNA3124151	3102695	3102744	+	50	SL1344 sRNA	Houserova_et_al	sRNA3124151..3124151..3124201..Houserova_et_al.	-	-	-	0	0	-
NC_003197.2	sRNA3130738	3109282	3109314	+	33	SL1344 sRNA	Houserova_et_al	sRNA3130738..3130738..3130771..Houserova_et_al.	-	-	-	0	0	-
NC_003197.2	CsrB	3116704	3117066	-	363	SL1344 sRNA Ecoli_sRNA_hitted	Ryan_et_al	CsrB..3138160..3138522..Ryan_et_al.	CsrB..2924156..2924515..-	86.872	-	23327	24551	O	O	O	O	O
NC_003197.2	sRNA3138538	3117082	3117117	+	36	SL1344 sRNA	Houserova_et_al	sRNA3138538..3138538..3138574..Houserova_et_al.	-	-	-	0	0	-
NC_003197.2	GcvB	3135323	3135527	+	205	Ecoli_sRNA_hitted SL1344 sRNA	Ryan_et_al	GcvB..3156779..3156979..Ryan_et_al.	GcvB..2942696..2942900..+	95.122	-	6.37494	5.57795	O	O	-	-	-
NC_003197.2	sRNA_218(SaaS)	3135332	3135541	-	210	S. Enteritidis strain NCM61 (CP032851.1)	Cai, Lin-lin, et al.	-	-	-	100	0	0	-
NC_003197.2	sRNA3162764	3141308	3141365	+	58	SL1344 sRNA	Houserova_et_al	sRNA3162764..3162764..3162822..Houserova_et_al.	-	-	-	0	0	-
NC_003197.2	sRNA3185694	3164238	3164284	+	47	SL1344 sRNA	Houserova_et_al	sRNA3185694..3185694..3185741..Houserova_et_al.	-	-	-	0	0	-
NC_003197.2	STnc3830	3164990	3165081	+	92	SL1344 sRNA	Kroger_et_al	STnc3830..3186446..3186537..Kroger_et_al.	-	-	-	0	0	-
NC_003197.2	sRNA3188055	3166599	3166678	+	80	SL1344 sRNA	Houserova_et_al	sRNA3188055..3188055..3188135..Houserova_et_al.	-	-	-	0	0	-
NC_003197.2	omrA	3170128	3170214	-	87	Ecoli_sRNA_hitted SL1344 sRNA	Kroger_et_al	OmrA..3191584..3191670..Kroger_et_al.	omrA..2976102..2976189..-	98.864	-	0	0	-
NC_003197.2	OmrB	3170329	3170414	+	86	SL1344 sRNA	Kroger_et_al	OmrB..3191785..3191870..Kroger_et_al.	-	-	-	0	0	-
NC_003197.2	sRNA982124	3194302	3194361	-	60	SL1344 sRNA	Barnhill_et_al	sRNA982124..982124..982184..Barnhill_et_al.	-	-	-	0	0	-
NC_003197.2	STnc490	3194756	3194881	-	126	SL1344 sRNA	Kroger_et_al	STnc490..981622..981711..Kroger_et_al.	-	-	-	0	0	-
NC_003197.2	sRNA3217119	3196405	3196497	+	93	SL1344 sRNA	Houserova_et_al	sRNA3217119..3217119..3217212..Houserova_et_al.	-	-	-	0	0	-
NC_003197.2	IsrO	3198386	3198586	+	201	SL1344 sRNA	Kroger_et_al	IsrO..3219100..3219300..Kroger_et_al.	-	-	-	1.30036	0	-
NC_003197.2	sRNA3226124	3205410	3205481	+	72	SL1344 sRNA	Houserova_et_al	sRNA3226124..3226124..3226196..Houserova_et_al.	-	-	-	0	0	-
NC_003197.2	sRNA3237780	3217066	3217117	+	52	SL1344 sRNA	Houserova_et_al	sRNA3237780..3237780..3237832..Houserova_et_al.	-	-	-	0	0	-
NC_003197.2	sRNA3239101	3218387	3218466	+	80	SL1344 sRNA	Houserova_et_al	sRNA3239101..3239101..3239181..Houserova_et_al.	-	-	-	0	0	-
NC_003197.2	sRNA3260159	3218436	3218463	+	28	SL1344 sRNA	Houserova_et_al	sRNA3260159..3260159..3260238..Houserova_et_al.	-	-	-	0	0	-
NC_003197.2	sRNA3241625	3220911	3220994	+	84	SL1344 sRNA	Houserova_et_al	sRNA3241625..3241625..3241709..Houserova_et_al.	-	-	-	0	0	-
NC_003197.2	SsrS	3221880	3222286	+	407	SL1344 sRNA Ecoli_sRNA_hitted	Kroger_et_al	SsrS..3242594..3243000..Kroger_et_al.	ssrS_6SRNA..3055983..3056165..+	98.361	-	7531	7516.91	O	O	O	-	O
NC_003197.2	sRNA3243004	3222290	3222376	+	87	SL1344 sRNA	Houserova_et_al	sRNA3243004..3243004..3243091..Houserova_et_al.	-	-	-	0	0	-
NC_003197.2	RygC	3222955	3223099	+	145	SL1344 sRNA	Ryan_et_al	RygC..3243669..3243813..Ryan_et_al.	-	-	-	207.296	135.049	O	O	O	-	O
NC_003197.2	sRNA3245414	3224700	3224753	+	54	SL1344 sRNA	Houserova_et_al	sRNA3245414..3245414..3245468..Houserova_et_al.	-	-	-	0	0	-
NC_003197.2	sRNA3247244	3226530	3226571	+	42	SL1344 sRNA	Houserova_et_al	sRNA3247244..3247244..3247286..Houserova_et_al.	-	-	-	0	0	-
NC_003197.2	sRNA3249067	3228353	3228413	+	61	SL1344 sRNA	Houserova_et_al	sRNA3249067..3249067..3249128..Houserova_et_al.	-	-	-	0	0	-
NC_003197.2	sRNA3250185	3229471	3229550	+	80	SL1344 sRNA	Houserova_et_al	sRNA3250185..3250185..3250265..Houserova_et_al.	-	-	-	0	0	-
NC_003197.2	sRNA3251305	3230591	3230633	+	43	SL1344 sRNA	Houserova_et_al	sRNA3251305..3251305..3251348..Houserova_et_al.	-	-	-	0	0	-
NC_003197.2	sRNA3259138	3238424	3238470	+	47	SL1344 sRNA	Houserova_et_al	sRNA3259138..3259138..3259185..Houserova_et_al.	-	-	-	0	0	-
NC_003197.2	sRNA3260159	3239445	3239523	+	79	SL1344 sRNA	Houserova_et_al	sRNA3260159..3260159..3260238..Houserova_et_al.	-	-	-	0	0	-
NC_003197.2	STnc750	3240471	3240559	+	89	SL1344 sRNA	Kroger_et_al	STnc750..3261185..3261273..Kroger_et_al.	-	-	-	0	0	-
NC_003197.2	sRNA3271556	3250860	3250922	+	63	SL1344 sRNA	Houserova_et_al	sRNA3271556..3271556..3271619..Houserova_et_al.	-	-	-	0	0	-
NC_003197.2	STnc3150	3252803	3253128	+	326	SL1344 sRNA	Kroger_et_al	STnc3150..3273499..3273824..Kroger_et_al.	-	-	-	11.6255	5.26141	O	O	O	O	O
NC_003197.2	sRNA3274017	3253321	3253352	+	32	SL1344 sRNA	Houserova_et_al	sRNA3274017..3274017..3274049..Houserova_et_al.	-	-	-	0	0	-
NC_003197.2	STnc3850	3255235	3255403	+	169	SL1344 sRNA	Kroger_et_al	STnc3850..3275931..3276099..Kroger_et_al.	-	-	-	0.773292	0	-
NC_003197.2	sRNA3278697	3258001	3258069	+	69	SL1344 sRNA	Houserova_et_al	sRNA3278697..3278697..3278766..Houserova_et_al.	-	-	-	0	0	-
NC_003197.2	STnc3860	3263052	3263148	+	97	SL1344 sRNA	Kroger_et_al	STnc3860..3283748..3283844..Kroger_et_al.	-	-	-	0	0	-
NC_003197.2	sRNA3284953	3264257	3264312	+	56	SL1344 sRNA	Houserova_et_al	sRNA3284953..3284953..3285009..Houserova_et_al.	-	-	-	0	0	-
NC_003197.2	sRNA3287406	3266710	3266786	+	77	SL1344 sRNA	Houserova_et_al	sRNA3287406..3287406..3287483..Houserova_et_al.	-	-	-	0	0	-
NC_003197.2	sRNA3290772	3270076	3270115	+	40	SL1344 sRNA	Houserova_et_al	sRNA3290772..3290772..3290813..Houserova_et_al.	-	-	-	0	0	-
NC_003197.2	sRNA3293424	3272728	3272762	+	35	SL1344 sRNA	Houserova_et_al	sRNA3293424..3293424..3293459..Houserova_et_al.	-	-	-	0	0	-
NC_003197.2	sRNA3296804	3276108	3276156	+	49	SL1344 sRNA	Houserova_et_al	sRNA3296804..3296804..3296853..Houserova_et_al.	-	-	-	0	0	-
NC_003197.2	sRNA_290(SaaS)	3276186	3276263	+	78	S. Enteritidis strain NCM61 (CP032851.1)	Cai, Lin-lin, et al.	-	-	-	96.154	0	0	-
NC_003197.2	STnc3870	3276190	3276328	+	139	SL1344 sRNA	Kroger_et_al	STnc3870..3296886..3297024..Kroger_et_al.	-	-	-	0	1.02831	-
NC_003197.2	STnc3880	3284714	3284819	+	106	SL1344 sRNA	Kroger_et_al	STnc3880..3305410..3305515..Kroger_et_al.	-	-	-	0	0	-
NC_003197.2	sRNA3307760	3287064	3287121	+	58	SL1344 sRNA	Houserova_et_al	sRNA3307760..3307760..3307818..Houserova_et_al.	-	-	-	0	0	-
NC_003197.2	STnc1170	3291733	3291829	+	97	SL1344 sRNA	Kroger_et_al	STnc1170..3312429..3312525..Kroger_et_al.	-	-	-	0	0	-
NC_003197.2	sRNA3312835	3292139	3292171	+	33	SL1344 sRNA	Houserova_et_al	sRNA3312835..3312835..3312868..Houserova_et_al.	-	-	-	0	0	-
NC_003197.2	STnc3890	3302255	3302337	+	83	SL1344 sRNA	Kroger_et_al	STnc3890..3322951..3323033..Kroger_et_al.	-	-	-	0	0	-
NC_003197.2	sRNA3327831	3307135	3307174	+	40	SL1344 sRNA	Houserova_et_al	sRNA3327831..3327831..3327871..Houserova_et_al.	-	-	-	0	0	-
NC_003197.2	sRNA3337545(sRNA351062)	3316849	3316888	+	40	SL1344 sRNA	Amin_et_al Houserova_et_al	sRNA3337545..3337545..3337585..Amin_et_al. sRNA351062..351062..351102..Houserova_et_al.	-	-	-	0	0	-
NC_003197.2	sRNA3981945	3316874	3316966	-	93	SL1344 sRNA	Barnhill_et_al	sRNA3981945..3981945..3982038..Barnhill_et_al.	-	-	-	0	0	-
NC_003197.2	sRNA1440272	3316916	3317000	+	85	SL1344 sRNA	Barnhill_et_al	sRNA1440272..1440272..1440357..Barnhill_et_al.	-	-	-	0	0	-
NC_003197.2	sRNA3339202	3318506	3318597	+	92	SL1344 sRNA	Houserova_et_al	sRNA3339202..3339202..3339294..Houserova_et_al.	-	-	-	0	0	-
NC_003197.2	sRNA3340225	3319529	3319572	+	44	SL1344 sRNA	Houserova_et_al	sRNA3340225..3340225..3340269..Houserova_et_al.	-	-	-	0	0	-
NC_003197.2	STnc1820	3328340	3328490	+	151	SL1344 sRNA	Kroger_et_al	STnc1820..3349037..3349187..Kroger_et_al.	-	-	-	0	0	-
NC_003197.2	STnc3920	3328811	3329030	+	220	SL1344 sRNA	Kroger_et_al	STnc3920..3349508..3349727..Kroger_et_al.	-	-	-	0	0	-
NC_003197.2	sRNA3364545	3343848	3343916	+	69	SL1344 sRNA	Houserova_et_al	sRNA3364545..3364545..3364616..Houserova_et_al.	-	-	-	0	0	-
NC_003197.2	sRNA3370753	3350056	3350120	+	65	SL1344 sRNA	Houserova_et_al	sRNA3370753..3370753..3370819..Houserova_et_al.	-	-	-	0	0	-
NC_003197.2	sRNA3373745	3353048	3353138	+	91	SL1344 sRNA	Houserova_et_al	sRNA3373745..3373745..3373836..Houserova_et_al.	-	-	-	0	0	-
NC_003197.2	sRNA3378366	3357668	3357738	+	71	SL1344 sRNA	Amin_et_al	sRNA3378366..3378366..3378437..Amin_et_al.	-	-	-	0	0	-
NC_003197.2	SroG	3358614	3358715	+	102	SL1344 sRNA Ecoli_sRNA_hitted	Kroger_et_al	SroG..3379312..3379412..Kroger_et_al.	sroG..3184570..3184718..-	89.109	-	0	0	-
NC_003197.2	sroG	3358771	3358815	-	45	Ecoli_sRNA_hitted	-	-	sroG..3184570..3184718..-	100	-	0	0	-
NC_003197.2	STnc1420	3362283	3362433	+	151	SL1344 sRNA	Kroger_et_al	STnc1420..3382981..3383131..Kroger_et_al.	-	-	-	0.865472	0	-
NC_003197.2	sRNA3391135	3370437	3370507	+	71	SL1344 sRNA	Houserova_et_al	sRNA3391135..3391135..3391206..Houserova_et_al.	-	-	-	0	0	-
NC_003197.2	sRNA3393373	3372675	3372728	+	54	SL1344 sRNA	Barnhill_et_al	sRNA3393373..3393373..3393427..Barnhill_et_al.	-	-	-	0	0	-
NC_003197.2	sRNA3393458	3372760	3372814	+	55	SL1344 sRNA	Houserova_et_al	sRNA3393458..3393458..3393513..Houserova_et_al.	-	-	-	0	0	-
NC_003197.2	sRNA3394975	3374277	3374361	+	85	SL1344 sRNA	Houserova_et_al	sRNA3394975..3394975..3395060..Houserova_et_al.	-	-	-	0	0	-
NC_003197.2	sRNA3395090	3374392	3374515	+	124	SL1344 sRNA	Barnhill_et_al	sRNA3395090..3395090..3395214..Barnhill_et_al.	-	-	-	2.10784	0	-
NC_003197.2	sRNA3397096	3376398	3376475	+	78	SL1344 sRNA	Houserova_et_al	sRNA3397096..3397096..3397174..Houserova_et_al.	-	-	-	0	0	-
NC_003197.2	sRNA3399807	3379109	3379182	+	74	SL1344 sRNA	Houserova_et_al	sRNA3399807..3399807..3399881..Houserova_et_al.	-	-	-	0	0	-
NC_003197.2	sRNA3405375	3384677	3384764	+	88	SL1344 sRNA	Amin_et_al	sRNA3405375..3405375..3405463..Amin_et_al.	-	-	-	0	0	-
NC_003197.2	sRNA3410852	3390154	3390191	+	38	SL1344 sRNA	Houserova_et_al	sRNA3410852..3410852..3410890..Houserova_et_al.	-	-	-	0	0	-
NC_003197.2	sRNA3411680	3390982	3391048	+	67	SL1344 sRNA	Houserova_et_al	sRNA3411680..3411680..3411747..Houserova_et_al.	-	-	-	0	0	-
NC_003197.2	SraF (psrN)	3392076	3392263	+	188	SL1344 sRNA Ecoli_sRNA_hitted	Kroger_et_al	SraF..3412774..3412961..Kroger_et_al.	psrN..3238374..3238561..+	88.889	-	15.2931	10.6441	O	O	O	O	O
NC_003197.2	STnc310	3393274	3393334	+	61	SL1344 sRNA	Kroger_et_al	STnc310..3413972..3414032..Kroger_et_al.	-	-	-	0	0	-
NC_003197.2	sRNA3417448	3396750	3396936	+	187	SL1344 sRNA	Barnhill_et_al	sRNA3417448..3417448..3417635..Barnhill_et_al.	-	-	-	23.7611	22.9308	O	O	O	-	O
NC_003197.2	sRNA3417670	3396972	3397127	+	156	SL1344 sRNA	Barnhill_et_al	sRNA3417670..3417670..3417826..Barnhill_et_al.	-	-	-	2.5132	1.8325	-
NC_003197.2	sRNA3420128	3399430	3399519	+	90	SL1344 sRNA	Houserova_et_al	sRNA3420128..3420128..3420218..Houserova_et_al.	-	-	-	0	0	-
NC_003197.2	nc4	3411573	3411692	+	120	Ecoli_sRNA_hitted	-	-	nc4..3265219..3265338..+	91.667	-	0	0	-
NC_003197.2	rnpB	3414812	3415184	-	373	Ecoli_sRNA_hitted	-	-	rnpB..3270216..3270592..-	98.667	-	64204.5	62079	O	O	O	-	O
NC_003197.2	sRNA3435592	3414894	3414933	+	40	SL1344 sRNA	Barnhill_et_al	sRNA3435592..3435592..3435632..Barnhill_et_al.	-	-	-	0	0	-
NC_003197.2	sRNA3435639	3414941	3415085	+	145	SL1344 sRNA	Barnhill_et_al	sRNA3435639..3435639..3435784..Barnhill_et_al.	-	-	-	0.901285	0	-
NC_003197.2	sRNA3460763	3440065	3440131	+	67	SL1344 sRNA	Houserova_et_al	sRNA3460763..3460763..3460830..Houserova_et_al.	-	-	-	0	0	-
NC_003197.2	sRNA3466666	3445968	3446018	+	51	SL1344 sRNA	Houserova_et_al	sRNA3466666..3466666..3466717..Houserova_et_al.	-	-	-	0	0	-
NC_003197.2	sRNA3469871	3449173	3449247	+	75	SL1344 sRNA	Houserova_et_al	sRNA3469871..3469871..3469946..Houserova_et_al.	-	-	-	0	0	-
NC_003197.2	SraG (sraG_psrO)	3451444	3451614	+	171	SL1344 sRNA Ecoli_sRNA_hitted	Kroger_et_al	SraG..3472142..3472312..Kroger_et_al.	sraG_psrO..3311227..3311398..+	91.908	-	0	0.835877	-
NC_003197.2	sRNA3472646	3451948	3452002	+	55	SL1344 sRNA	Houserova_et_al	sRNA3472646..3472646..3472701..Houserova_et_al.	-	-	-	0	0	-
NC_003197.2	sRNA3474230	3453532	3453620	+	89	SL1344 sRNA	Houserova_et_al	sRNA3474230..3474230..3474319..Houserova_et_al.	-	-	-	0	0	-
NC_003197.2	STnc3950	3460289	3460418	+	130	SL1344 sRNA	Kroger_et_al	STnc3950..3480987..3481116..Kroger_et_al.	-	-	-	0	0	-
NC_003197.2	STnc1660	3467716	3467838	+	123	SL1344 sRNA	Kroger_et_al	STnc1660..3489125..3489247..Kroger_et_al.	-	-	-	0	0	-
NC_003197.2	sRNA3489276	3467867	3467918	+	52	SL1344 sRNA	Houserova_et_al	sRNA3489276..3489276..3489328..Houserova_et_al.	-	-	-	0	0	-
NC_003197.2	STnc3960	3470081	3470183	+	103	SL1344 sRNA	Kroger_et_al	STnc3960..3491490..3491592..Kroger_et_al.	-	-	-	0	0	-
NC_003197.2	sRNA3498005	3476595	3476653	+	59	SL1344 sRNA	Houserova_et_al	sRNA3498005..3498005..3498064..Houserova_et_al.	-	-	-	0	0	-
NC_003197.2	STnc3970	3486218	3486267	+	50	SL1344 sRNA	Kroger_et_al	STnc3970..3507628..3507677..Kroger_et_al.	-	-	-	0	0	-
NC_003197.2	ArcZ(arcZ_sraH)	3490390	3490507	+	118	SL1344 sRNA Ecoli_sRNA_hitted	Kroger_et_al	ArcZ..3511800..3511917..Kroger_et_al.	arcZ_sraH..3350577..3350684..+	88.462	-	3.32253	2.42263	O	O	O	-	O
NC_003197.2	sRNA3515728	3494318	3494347	+	30	SL1344 sRNA	Houserova_et_al	sRNA3515728..3515728..3515758..Houserova_et_al.	-	-	-	0	0	-
NC_003197.2	sRNA3515800	3494390	3494489	+	100	SL1344 sRNA	Houserova_et_al	sRNA3515800..3515800..3515900..Houserova_et_al.	-	-	-	0	0	-
NC_003197.2	sRNA3521831	3500421	3500459	+	39	SL1344 sRNA	Houserova_et_al	sRNA3521831..3521831..3521870..Houserova_et_al.	-	-	-	0	0	-
NC_003197.2	STnc3060	3512298	3512373	+	76	SL1344 sRNA	Kroger_et_al	STnc3060..3533708..3533783..Kroger_et_al.	-	-	-	0	0	-
NC_003197.2	sRNA3536250	3514840	3514894	+	55	SL1344 sRNA	Houserova_et_al	sRNA3536250..3536250..3536305..Houserova_et_al.	-	-	-	0	0	-
NC_003197.2	STnc3050	3522116	3522241	+	126	SL1344 sRNA	Kroger_et_al	STnc3050..3543529..3543654..Kroger_et_al.	-	-	-	0	0	-
NC_003197.2	sRNA3549132	3527719	3527803	+	85	SL1344 sRNA	Houserova_et_al	sRNA3549132..3549132..3549217..Houserova_et_al.	-	-	-	0	0	-
NC_003197.2	STnc2100	3529490	3529552	+	63	SL1344 sRNA	Kroger_et_al	STnc2100..3550903..3550965..Kroger_et_al.	-	-	-	0	0	-
NC_003197.2	sRNA3551252	3529839	3529929	+	91	SL1344 sRNA	Amin_et_al	sRNA3551252..3551252..3551343..Amin_et_al.	-	-	-	0	0	-
NC_003197.2	sRNA3554557	3533144	3533221	+	78	SL1344 sRNA	Amin_et_al	sRNA3554557..3554557..3554635..Amin_et_al.	-	-	-	0	0	-
NC_003197.2	sRNA3561197	3539784	3539858	+	75	SL1344 sRNA	Houserova_et_al	sRNA3561197..3561197..3561272..Houserova_et_al.	-	-	-	0	0	-
NC_003197.2	sRNA3564889	3543476	3543555	+	80	SL1344 sRNA	Houserova_et_al	sRNA3564889..3564889..3564969..Houserova_et_al.	-	-	-	0	0	-
NC_003197.2	sRNA3576659	3555246	3555326	+	81	SL1344 sRNA	Houserova_et_al	sRNA3576659..3576659..3576740..Houserova_et_al.	-	-	-	0	0	-
NC_003197.2	STnc3990	3565849	3566016	+	168	SL1344 sRNA	Kroger_et_al	STnc3990..3587262..3587429..Kroger_et_al.	-	-	-	0.777895	0	-
NC_003197.2	sRNA3593555(sRNA4217489)	3572080	3572129	-	50	SL1344 sRNA	Houserova_et_al Amin_et_al	sRNA3593555..3593555..3593606..Houserova_et_al. sRNA4217489..4217489..4217539..Amin_et_al.	-	-	-	0	0	-
NC_003197.2	STnc1670	3572319	3572421	+	103	SL1344 sRNA	Kroger_et_al	STnc1670..3593794..3593896..Kroger_et_al.	-	-	-	0	0	-
NC_003197.2	sRNA3598379	3576904	3576985	+	82	SL1344 sRNA	Houserova_et_al	sRNA3598379..3598379..3598461..Houserova_et_al.	-	-	-	0	0	-
NC_003197.2	sRNA_103(SaaS)	3581543	3581639	-	97	S. Enteritidis strain NCM61 (CP032851.1)	Cai, Lin-lin, et al.	-	-	-	100	0	0	-
NC_003197.2	STnc4000	3598182	3598280	+	99	SL1344 sRNA	Kroger_et_al	STnc4000..3619657..3619755..Kroger_et_al.	-	-	-	0	0	-
NC_003197.2	sRNA3620977	3599502	3599543	+	42	SL1344 sRNA	Houserova_et_al	sRNA3620977..3620977..3621019..Houserova_et_al.	-	-	-	0	0	-
NC_003197.2	sRNA3623731	3602256	3602338	+	83	SL1344 sRNA	Houserova_et_al	sRNA3623731..3623731..3623814..Houserova_et_al.	-	-	-	0	0	-
NC_003197.2	sRNA3624232	3602757	3602822	+	66	SL1344 sRNA	Houserova_et_al	sRNA3624232..3624232..3624298..Houserova_et_al.	-	-	-	0	0	-
NC_003197.2	sRNA3626080	3604605	3604667	+	63	SL1344 sRNA	Houserova_et_al	sRNA3626080..3626080..3626143..Houserova_et_al.	-	-	-	0	0	-
NC_003197.2	sRNA_109(SaaS)	3605725	3605941	-	217	S. Enteritidis strain NCM61 (CP032851.1)	Cai, Lin-lin, et al.	-	-	-	99.539	2.40887	3.29331	O	O	O	-	-
NC_003197.2	sRNA3627609	3606134	3606198	+	65	SL1344 sRNA	Houserova_et_al	sRNA3627609..3627609..3627674..Houserova_et_al.	-	-	-	0	0	-
NC_003197.2	sRNA3627758(sRNA3681038)	3606283	3606322	+	40	SL1344 sRNA	Houserova_et_al	sRNA3627758..3627758..3627798..Houserova_et_al. sRNA3681038..3681038..3681078..Houserova_et_al.	-	-	-	0	0	-
NC_003197.2	STnc1590	3611772	3611949	-	178	SL1344 sRNA	Ryan_et_al	STnc1590..3633247..3633424..Ryan_et_al.	-	-	-	2.93677	0.803006	-
NC_003197.2	sRNA3644974	3623499	3623591	+	93	SL1344 sRNA	Houserova_et_al	sRNA3644974..3644974..3645067..Houserova_et_al.	-	-	-	0	0	-
NC_003197.2	sRNA982124	3635146	3635205	-	60	SL1344 sRNA	Barnhill_et_al	sRNA982124..982124..982184..Barnhill_et_al.	-	-	-	0	0	-
NC_003197.2	STnc490	3635600	3635725	-	126	SL1344 sRNA	Kroger_et_al	STnc490..981622..981711..Kroger_et_al.	-	-	-	0	0	-
NC_003197.2	STnc340	3635764	3635892	+	129	SL1344 sRNA	Kroger_et_al	STnc340..3657275..3657403..Kroger_et_al.	-	-	-	0	0	-
NC_003197.2	sRNA_110(SaaS)	3643056	3643116	-	61	S. Enteritidis strain NCM61 (CP032851.1)	Cai, Lin-lin, et al.	-	-	-	100	0	0	-
NC_003197.2	STnc760	3663464	3663606	+	143	SL1344 sRNA	Kroger_et_al	STnc760..3684975..3685117..Kroger_et_al.	-	-	-	0	0	-
NC_003197.2	sRNA3685306	3663795	3663894	+	100	SL1344 sRNA	Houserova_et_al	sRNA3685306..3685306..3685406..Houserova_et_al.	-	-	-	0	0	-
NC_003197.2	sRNA3691557	3670046	3670077	+	32	SL1344 sRNA	Houserova_et_al	sRNA3691557..3691557..3691589..Houserova_et_al.	-	-	-	0	0	-
NC_003197.2	sRNA3693224	3671713	3671802	+	90	SL1344 sRNA	Houserova_et_al	sRNA3693224..3693224..3693314..Houserova_et_al.	-	-	-	0	0	-
NC_003197.2	sRNA3710010	3688700	3688799	+	100	SL1344 sRNA	Houserova_et_al	sRNA3710010..3710010..3710110..Houserova_et_al.	-	-	-	0	0	-
NC_003197.2	sRNA3711543	3690233	3690283	+	51	SL1344 sRNA	Houserova_et_al	sRNA3711543..3711543..3711595..Houserova_et_al.	-	-	-	0	0	-
NC_003197.2	STnc4010	3708456	3708588	+	133	SL1344 sRNA	Kroger_et_al	STnc4010..3729766..3729898..Kroger_et_al.	-	-	-	0	0	-
NC_003197.2	sRNA3729870	3708560	3708606	+	47	SL1344 sRNA	Houserova_et_al	sRNA3729870..3729870..3729917..Houserova_et_al.	-	-	-	0	0	-
NC_003197.2	RyhB###2	3715401	3715491	+	91	SL1344 sRNA	Kroger_et_al	RyhB###2..3736724..3736788..Kroger_et_al.	-	-	-	0	0	-
NC_003197.2	RyhB	3715418	3715478	-	61	Ecoli_sRNA_hitted	-	-	RyhB..3580927..3580987..-	88.71	-	0	0	-
NC_003197.2	STnc1830	3718368	3718587	+	220	SL1344 sRNA	Kroger_et_al	STnc1830..3739678..3739897..Kroger_et_al.	-	-	-	0	0	-
NC_003197.2	sRNA12	3733734	3733814	+	81	SL1344 sRNA	Kroger_et_al	sRNA12..3755044..3755124..Kroger_et_al.	-	-	-	0	0	-
NC_003197.2	sRNA3758077	3736767	3736827	+	61	SL1344 sRNA	Barnhill_et_al	sRNA3758077..3758077..3758138..Barnhill_et_al.	-	-	-	0	0	-
NC_003197.2	sRNA3758267	3736957	3737016	+	60	SL1344 sRNA	Houserova_et_al	sRNA3758267..3758267..3758327..Houserova_et_al.	-	-	-	0	0	-
NC_003197.2	sRNA3763008	3741698	3741781	+	84	SL1344 sRNA	Houserova_et_al	sRNA3763008..3763008..3763092..Houserova_et_al.	-	-	-	0	0	-
NC_003197.2	sRNA3766133	3744823	3744907	+	85	SL1344 sRNA	Houserova_et_al	sRNA3766133..3766133..3766218..Houserova_et_al.	-	-	-	0	0	-
NC_003197.2	sRNA3770708	3749398	3749477	+	80	SL1344 sRNA	Houserova_et_al	sRNA3770708..3770708..3770788..Houserova_et_al.	-	-	-	0	0	-
NC_003197.2	sRNA3773060	3751750	3751842	+	93	SL1344 sRNA	Houserova_et_al	sRNA3773060..3773060..3773154..Houserova_et_al.	-	-	-	0	0	-
NC_003197.2	STnc770	3756870	3757022	+	153	SL1344 sRNA	Kroger_et_al	STnc770..3778180..3778332..Kroger_et_al.	-	-	-	0	0	-
NC_003197.2	sRNA3781793	3760483	3760551	+	69	SL1344 sRNA	Houserova_et_al	sRNA3781793..3781793..3781862..Houserova_et_al.	-	-	-	0	0	-
NC_003197.2	sRNA3782057	3760747	3760846	+	100	SL1344 sRNA	Houserova_et_al	sRNA3782057..3782057..3782157..Houserova_et_al.	-	-	-	0	0	-
NC_003197.2	STnc350	3761385	3761546	+	162	SL1344 sRNA	Kroger_et_al	STnc350..3782695..3782856..Kroger_et_al.	-	-	-	0	0	-
NC_003197.2	STnc4020	3779861	3779952	+	92	SL1344 sRNA	Kroger_et_al	STnc4020..3801174..3801265..Kroger_et_al.	-	-	-	0	0	-
NC_003197.2	sRNA3808647	3787334	3787405	+	72	SL1344 sRNA	Houserova_et_al	sRNA3808647..3808647..3808719..Houserova_et_al.	-	-	-	0	0	-
NC_003197.2	sRNA3825805	3804492	3804580	+	89	SL1344 sRNA	Houserova_et_al	sRNA3825805..3825805..3825894..Houserova_et_al.	-	-	-	0	0	-
NC_003197.2	STnc1430	3808114	3808483	-	370	SL1344 sRNA	Kroger_et_al	STnc1430..3829427..3829796..Kroger_et_al.	-	-	-	3.17886	4.63573	O	O	O	-	O
NC_003197.2	STnc710	3808347	3808414	+	68	SL1344 sRNA	Kroger_et_al	STnc710..3829660..3829727..Kroger_et_al.	-	-	-	0	0	-
NC_003197.2	sRNA3835685	3814372	3814437	+	66	SL1344 sRNA	Houserova_et_al	sRNA3835685..3835685..3835751..Houserova_et_al.	-	-	-	0	0	-
NC_003197.2	sRNA3856713	3835410	3835459	+	50	SL1344 sRNA	Houserova_et_al	sRNA3856713..3856713..3856763..Houserova_et_al.	-	-	-	0	0	-
NC_003197.2	sRNA3857685	3836382	3836461	+	80	SL1344 sRNA	Barnhill_et_al	sRNA3857685..3857685..3857765..Barnhill_et_al.	-	-	-	1.63358	1.78669	-
NC_003197.2	STnc780	3837362	3837689	-	328	SL1344 sRNA	Ryan_et_al	STnc780..3858665..3858992..Ryan_et_al.	-	-	-	15.5389	17.4311	O	O	O	-	-
NC_003197.2	sRNA3889188	3850229	3850268	+	40	SL1344 sRNA	Houserova_et_al	sRNA3889188..3889188..3889228..Houserova_et_al.	-	-	-	0	0	-
NC_003197.2	sRNA3890778	3869475	3869548	+	74	SL1344 sRNA	Houserova_et_al	sRNA3890778..3890778..3890852..Houserova_et_al.	-	-	-	0	0	-
NC_003197.2	sRNA3898508	3877205	3877287	+	83	SL1344 sRNA	Houserova_et_al	sRNA3898508..3898508..3898591..Houserova_et_al.	-	-	-	0	0	-
NC_003197.2	STnc380	3885641	3885748	+	108	SL1344 sRNA	Kroger_et_al	STnc380..3906944..3907051..Kroger_et_al.	-	-	-	0	0	-
NC_003197.2	sRNA3931763	3910461	3910516	+	56	SL1344 sRNA	Houserova_et_al	sRNA3931763..3931763..3931819..Houserova_et_al.	-	-	-	0	0	-
NC_003197.2	rirA	3918975	3919037	-	63	Ecoli_sRNA_hitted	-	-	rirA..3808166..3808238..-	85.714	-	0	0	-
NC_003197.2	sRNA3940293	3918991	3919047	+	57	SL1344 sRNA	Houserova_et_al	sRNA3940293..3940293..3940350..Houserova_et_al.	-	-	-	0	0	-
NC_003197.2	sRNA3943836	3922534	3922605	+	72	SL1344 sRNA	Amin_et_al	sRNA3943836..3943836..3943908..Amin_et_al.	-	-	-	0	0	-
NC_003197.2	sRNA3981754	3960452	3960538	+	87	SL1344 sRNA	Barnhill_et_al	sRNA3981754..3981754..3981841..Barnhill_et_al.	-	-	-	0	0	-
NC_003197.2	sRNA3981945	3960643	3960735	+	93	SL1344 sRNA	Barnhill_et_al	sRNA3981945..3981945..3982038..Barnhill_et_al.	-	-	-	0	0	-
NC_003197.2	sRNA3337545(sRNA351062)	3960721	3960760	+	40	SL1344 sRNA	Amin_et_al Houserova_et_al	sRNA3337545..3337545..3337585..Amin_et_al. sRNA351062..351062..351102..Houserova_et_al.	-	-	-	0	0	-
NC_003197.2	sRNA3986689	3965387	3965465	+	79	SL1344 sRNA	Houserova_et_al	sRNA3986689..3986689..3986768..Houserova_et_al.	-	-	-	0	0	-
NC_003197.2	STnc4040	3972519	3972642	+	124	SL1344 sRNA	Kroger_et_al	STnc4040..3993821..3993944..Kroger_et_al.	-	-	-	0	0	-
NC_003197.2	sRNA4006485	3985184	3985245	+	62	SL1344 sRNA	Houserova_et_al	sRNA4006485..4006485..4006547..Houserova_et_al.	-	-	-	0	0	-
NC_003197.2	sRNA4019064	3997764	3997849	+	86	SL1344 sRNA	Houserova_et_al	sRNA4019064..4019064..4019150..Houserova_et_al.	-	-	-	0	0	-
NC_003197.2	IstR-1,2	3998028	3998159	+	132	SL1344 sRNA	Kroger_et_al	IstR-1,2..4019328..4019459..Kroger_et_al.	-	-	-	0	0	-
NC_003197.2	sRNA4019564	3998264	3998325	+	62	SL1344 sRNA	Houserova_et_al	sRNA4019564..4019564..4019626..Houserova_et_al.	-	-	-	0	0	-
NC_003197.2	STnc2110	4009344	4009400	+	57	SL1344 sRNA	Kroger_et_al	STnc2110..4030645..4030701..Kroger_et_al.	-	-	-	0	0	-
NC_003197.2	sRNA4031693	4010392	4010440	+	49	SL1344 sRNA	Houserova_et_al	sRNA4031693..4031693..4031742..Houserova_et_al.	-	-	-	0	0	-
NC_003197.2	sRNA4066303	4045002	4045072	+	71	SL1344 sRNA	Barnhill_et_al	sRNA4066303..4066303..4066374..Barnhill_et_al.	-	-	-	0	0	-
NC_003197.2	sRNA4066490	4045189	4045245	+	57	SL1344 sRNA	Barnhill_et_al	sRNA4066490..4066490..4066547..Barnhill_et_al.	-	-	-	0	0	-
NC_003197.2	sRNA4066570	4045269	4045357	+	89	SL1344 sRNA	Houserova_et_al	sRNA4066570..4066570..4066659..Houserova_et_al.	-	-	-	0	0	-
NC_003197.2	sRNA4066734	4045433	4045470	+	38	SL1344 sRNA	Houserova_et_al	sRNA4066734..4066734..4066772..Houserova_et_al.	-	-	-	0	0	-
NC_003197.2	STnc4250	4047995	4048127	+	133	SL1344 sRNA	Kroger_et_al	STnc4250..4069296..4069428..Kroger_et_al.	-	-	-	1.96521	0	-
NC_003197.2	sRNA4069379	4048078	4048170	+	93	SL1344 sRNA	Houserova_et_al	sRNA4069379..4069379..4069472..Houserova_et_al.	-	-	-	0	1.53694	-
NC_003197.2	STnc3170	4049621	4049736	+	116	SL1344 sRNA	Kroger_et_al	STnc3170..4070922..4071037..Kroger_et_al.	-	-	-	0	0	-
NC_003197.2	STnc400	4051158	4051231	+	74	SL1344 sRNA	Kroger_et_al	STnc400..4072456..4072529..Kroger_et_al.	-	-	-	0	0	-
NC_003197.2	STnc1860	4059920	4060004	+	85	SL1344 sRNA	Kroger_et_al	STnc1860..4081218..4081302..Kroger_et_al.	-	-	-	0	0	-
NC_003197.2	sRNA4086010	4064712	4064796	+	85	SL1344 sRNA	Houserova_et_al	sRNA4086010..4086010..4086095..Houserova_et_al.	-	-	-	0	0	-
NC_003197.2	sRNA_123(SaaS)	4080570	4080629	-	60	S. Enteritidis strain NCM61 (CP032851.1)	Cai, Lin-lin, et al.	-	-	-	100	0	0	-
NC_003197.2	sRNA4110510	4089212	4089295	+	84	SL1344 sRNA	Houserova_et_al	sRNA4110510..4110510..4110594..Houserova_et_al.	-	-	-	0	0	-
NC_003197.2	sRNA4110784	4089486	4089547	+	62	SL1344 sRNA	Houserova_et_al	sRNA4110784..4110784..4110846..Houserova_et_al.	-	-	-	0	0	-
NC_003197.2	rbsZ	4095367	4095606	+	240	Ecoli_sRNA_hitted	-	-	rbsZ..3937045..3937278..+	79.012	-	162.269	200.109	O	O	-	-	-
NC_003197.2	sRNA3593555(sRNA4217489)	4100030	4100079	+	50	SL1344 sRNA	Houserova_et_al Amin_et_al	sRNA3593555..3593555..3593606..Houserova_et_al. sRNA4217489..4217489..4217539..Amin_et_al.	-	-	-	0	0	-
NC_003197.2	9S	4105041	4105139	+	99	LT2 NCBI sRNA	-	-	-	-	-	0	0	-
NC_003197.2	sRNA4130247	4108715	4108797	+	83	SL1344 sRNA	Amin_et_al	sRNA4130247..4130247..4130330..Amin_et_al.	-	-	-	0	0	-
NC_003197.2	sRNA4133397	4111865	4111942	+	78	SL1344 sRNA	Houserova_et_al	sRNA4133397..4133397..4133475..Houserova_et_al.	-	-	-	0	0	-
NC_003197.2	sRNA4140398	4118866	4118938	+	73	SL1344 sRNA	Houserova_et_al	sRNA4140398..4140398..4140471..Houserova_et_al.	-	-	-	0	0	-
NC_003197.2	sRNA4146716	4125184	4125230	+	47	SL1344 sRNA	Amin_et_al	sRNA4146716..4146716..4146763..Amin_et_al.	-	-	-	0	0	-
NC_003197.2	sRNA4146790	4125258	4125319	+	62	SL1344 sRNA	Amin_et_al	sRNA4146790..4146790..4146852..Amin_et_al.	-	-	-	0	0	-
NC_003197.2	sRNA4150758	4129226	4129261	+	36	SL1344 sRNA	Houserova_et_al	sRNA4150758..4150758..4150794..Houserova_et_al.	-	-	-	0	0	-
NC_003197.2	sRNA4154553	4133021	4133091	+	71	SL1344 sRNA	Houserova_et_al	sRNA4154553..4154553..4154624..Houserova_et_al.	-	-	-	0	0	-
NC_003197.2	sRNA4162399	4140867	4140913	+	47	SL1344 sRNA	Houserova_et_al	sRNA4162399..4162399..4162446..Houserova_et_al.	-	-	-	0	0	-
NC_003197.2	GlmZ	4141660	4141867	+	208	SL1344 sRNA Ecoli_sRNA_hitted	Ryan_et_al	GlmZ..4163192..4163399..Ryan_et_al.	glmZ_sraJ..3986432..3986603..+	93.103	-	276.452	252.198	O	O	O	O	-
NC_003197.2	GlmY	4141662	4141809	+	148	Ecoli_sRNA_hitted	-	-	GlmY..3986434..3986582..+	93.96	-	0	0	-
NC_003197.2	sRNA4167628	4146096	4146143	+	48	SL1344 sRNA	Houserova_et_al	sRNA4167628..4167628..4167676..Houserova_et_al.	-	-	-	0	0	-
NC_003197.2	sRNA4167843	4146311	4146376	+	66	SL1344 sRNA	Houserova_et_al	sRNA4167843..4167843..4167909..Houserova_et_al.	-	-	-	0	0	-
NC_003197.2	sRNA4173538	4152006	4152105	+	100	SL1344 sRNA	Houserova_et_al	sRNA4173538..4173538..4173638..Houserova_et_al.	-	-	-	0	0	-
NC_003197.2	sRNA4176959	4155427	4155524	+	98	SL1344 sRNA	Houserova_et_al	sRNA4176959..4176959..4177059..Houserova_et_al.	-	-	-	0	0	-
NC_003197.2	sRNA4179482	4157950	4158049	+	100	SL1344 sRNA	Houserova_et_al	sRNA4179482..4179482..4179582..Houserova_et_al.	-	-	-	0	0	-
NC_003197.2	sRNA4183113	4161581	4161664	+	84	SL1344 sRNA	Houserova_et_al	sRNA4183113..4183113..4183197..Houserova_et_al.	-	-	-	0	0	-
NC_003197.2	sRNA4184031	4162499	4162568	+	70	SL1344 sRNA	Amin_et_al	sRNA4184031..4184031..4184101..Amin_et_al.	-	-	-	0	0	-
NC_003197.2	sRNA4191128	4169596	4169650	+	55	SL1344 sRNA	Houserova_et_al	sRNA4191128..4191128..4191183..Houserova_et_al.	-	-	-	0	0	-
NC_003197.2	sRNA4195272	4173740	4173775	+	36	SL1344 sRNA	Houserova_et_al	sRNA4195272..4195272..4195308..Houserova_et_al.	-	-	-	0	0	-
NC_003197.2	sRNA4206621	4185089	4185148	+	60	SL1344 sRNA	Houserova_et_al	sRNA4206621..4206621..4206681..Houserova_et_al.	-	-	-	0	0	-
NC_003197.2	STnc790	4187953	4188148	+	196	SL1344 sRNA	Kroger_et_al	STnc790..4209485..4209680..Kroger_et_al.	-	-	-	0	0	-
NC_003197.2	sRNA4209588	4188056	4188120	+	65	SL1344 sRNA	Houserova_et_al	sRNA4209588..4209588..4209653..Houserova_et_al.	-	-	-	0	0	-
NC_003197.2	sRNA3593555(sRNA4217489)	4195957	4196006	+	50	SL1344 sRNA	Houserova_et_al Amin_et_al	sRNA3593555..3593555..3593606..Houserova_et_al. sRNA4217489..4217489..4217539..Amin_et_al.	-	-	-	0	0	-
NC_003197.2	sRNA294324	4201129	4201220	+	92	SL1344 sRNA	Amin_et_al	sRNA294324..294324..294416..Amin_et_al.	-	-	-	1.4205	0	-
NC_003197.2	sRNA4223041	4201616	4201695	+	80	SL1344 sRNA	Houserova_et_al	sRNA4223041..4223041..4223121..Houserova_et_al.	-	-	-	0	0	-
NC_003197.2	Spot42_spf	4209069	4209188	+	120	Ecoli_sRNA_hitted SL1344 sRNA	Ryan_et_al	Spot_42..4230504..4230613..Ryan_et_al.	Spot42_spf..4049889..4050007..+	96.667	-	23.9592	15.4846	O	O	O	O	O
NC_003197.2	sRNA4230634	4209209	4209282	+	74	SL1344 sRNA	Houserova_et_al	sRNA4230634..4230634..4230708..Houserova_et_al.	-	-	-	0	0	-
NC_003197.2	CsrC	4210170	4210413	+	244	SL1344 sRNA Ecoli_sRNA_hitted	Ryan_et_al	CsrC..4231595..4231838..Ryan_et_al.	CsrC..4051036..4051280..+	88.43	-	1410.23	1591.03	O	O	O	-	-
NC_003197.2	sRNA4232507	4211082	4211181	+	100	SL1344 sRNA	Houserova_et_al	sRNA4232507..4232507..4232607..Houserova_et_al.	-	-	-	0	0	-
NC_003197.2	STnc800(Glnz)	4215426	4215610	+	185	SL1344 sRNA	Kroger_et_al	STnc800..4236851..4237035..Kroger_et_al.	-	-	-	0	0	-
NC_003197.2	sRNA4238588	4217163	4217252	+	90	SL1344 sRNA	Houserova_et_al	sRNA4238588..4238588..4238679..Houserova_et_al.	-	-	-	0	0	-
NC_003197.2	sRNA4240654	4219229	4219276	+	48	SL1344 sRNA	Houserova_et_al	sRNA4240654..4240654..4240702..Houserova_et_al.	-	-	-	0	0	-
NC_003197.2	STnc3120	4228517	4228675	+	159	SL1344 sRNA	Kroger_et_al	STnc3120..4249942..4250100..Kroger_et_al.	-	-	-	0	0	-
NC_003197.2	sRNA4269302	4247877	4247962	+	86	SL1344 sRNA	Houserova_et_al	sRNA4269302..4269302..4269388..Houserova_et_al.	-	-	-	0	0	-
NC_003197.2	sRNA4288594	4267169	4267219	+	51	SL1344 sRNA	Houserova_et_al	sRNA4288594..4288594..4288647..Houserova_et_al.	-	-	-	0	0	-
NC_003197.2	STnc870(cpxQ)	4271115	4271174	+	60	SL1344 sRNA Ecoli_sRNA_hitted	Ryan_et_al	STnc870..4292540..4292597..Ryan_et_al.	cpxQ..4106330..4106387..+	98.276	-	0	0	-
NC_003197.2	sRNA4294735	4273310	4273394	+	85	SL1344 sRNA	Houserova_et_al	sRNA4294735..4294735..4294820..Houserova_et_al.	-	-	-	0	0	-
NC_003197.2	sRNA4300353	4278928	4279018	+	91	SL1344 sRNA	Houserova_et_al	sRNA4300353..4300353..4300444..Houserova_et_al.	-	-	-	0	0	-
NC_003197.2	sRNA4303605	4282180	4282250	+	71	SL1344 sRNA	Houserova_et_al	sRNA4303605..4303605..4303676..Houserova_et_al.	-	-	-	0	0	-
NC_003197.2	sRNA4304655	4283230	4283298	+	69	SL1344 sRNA	Houserova_et_al	sRNA4304655..4304655..4304724..Houserova_et_al.	-	-	-	0	0	-
NC_003197.2	sRNA4311608	4290183	4290282	+	100	SL1344 sRNA	Houserova_et_al	sRNA4311608..4311608..4311708..Houserova_et_al.	-	-	-	0	0	-
NC_003197.2	sRNA4313724	4292299	4292398	+	100	SL1344 sRNA	Houserova_et_al	sRNA4313724..4313724..4313824..Houserova_et_al.	-	-	-	0	0	-
NC_003197.2	sRNA4318787	4297362	4297478	+	117	SL1344 sRNA	Barnhill_et_al	sRNA4318787..4318787..4318904..Barnhill_et_al.	-	-	-	0	2.44333	-
NC_003197.2	sRNA4327130	4305705	4305797	+	93	SL1344 sRNA	Houserova_et_al	sRNA4327130..4327130..4327223..Houserova_et_al.	-	-	-	7.02615	4.61081	O	O	O	-	O
NC_003197.2	IsrP	4306732	4306879	+	148	SL1344 sRNA	Kroger_et_al	IsrP..4328157..4328304..Kroger_et_al.	-	-	-	0.883016	0	-
NC_003197.2	sRNA4330526	4309101	4309188	+	88	SL1344 sRNA	Houserova_et_al	sRNA4330526..4330526..4330614..Houserova_et_al.	-	-	-	0	0	-
NC_003197.2	STnc4070	4313332	4313430	+	99	SL1344 sRNA	Kroger_et_al	STnc4070..4334757..4334855..Kroger_et_al.	-	-	-	0	0	-
NC_003197.2	STnc4080	4318380	4318504	+	125	SL1344 sRNA	Kroger_et_al	STnc4080..4339805..4339929..Kroger_et_al.	-	-	-	0	0	-
NC_003197.2	sRNA4340853	4319428	4319486	+	59	SL1344 sRNA	Houserova_et_al	sRNA4340853..4340853..4340912..Houserova_et_al.	-	-	-	0	0	-
NC_003197.2	sRNA4354661	4333236	4333264	+	29	SL1344 sRNA	Houserova_et_al	sRNA4354661..4354661..4354690..Houserova_et_al.	-	-	-	0	0	-
NC_003197.2	sRNA4356426	4335001	4335079	+	79	SL1344 sRNA	Houserova_et_al	sRNA4356426..4356426..4356505..Houserova_et_al.	-	-	-	0	0	-
NC_003197.2	STnc1600	4335191	4335261	+	71	SL1344 sRNA	Kroger_et_al	STnc1600..4356616..4356686..Kroger_et_al.	-	-	-	0	0	-
NC_003197.2	sRNA4359630	4338205	4338282	+	78	SL1344 sRNA	Houserova_et_al	sRNA4359630..4359630..4359708..Houserova_et_al.	-	-	-	0	0	-
NC_003197.2	OxyS	4342880	4342998	+	119	SL1344 sRNA Ecoli_sRNA_hitted	Kroger_et_al	OxyS..4364305..4364423..Kroger_et_al.	OxyS..4158285..4158394..-	83.929	-	0	0	-
NC_003197.2	sRNA3593555(sRNA4217489)	4351028	4351077	+	50	SL1344 sRNA	Houserova_et_al Amin_et_al	sRNA3593555..3593555..3593606..Houserova_et_al. sRNA4217489..4217489..4217539..Amin_et_al.	-	-	-	0	0	-
NC_003197.2	sRNA4383182	4361864	4361917	+	54	SL1344 sRNA	Houserova_et_al	sRNA4383182..4383182..4383236..Houserova_et_al.	-	-	-	0	0	-
NC_003197.2	P26	4365608	4365669	+	62	Ecoli_sRNA_hitted	-	-	P26..4180930..4180991..+	100	-	0	0	-
NC_003197.2	STnc3490	4374285	4374373	+	89	SL1344 sRNA	Kroger_et_al	STnc3490..4395603..4395691..Kroger_et_al.	-	-	-	0	0	-
NC_003197.2	sRNA4403706	4382388	4382452	+	65	SL1344 sRNA	Houserova_et_al	sRNA4403706..4403706..4403771..Houserova_et_al.	-	-	-	0	0	-
NC_003197.2	STnc1460	4382492	4382731	-	240	SL1344 sRNA	Ryan_et_al	STnc1460..4403810..4404049..Ryan_et_al.	-	-	-	1762.09	1756.91	O	O	O	-	-
NC_003197.2	sRNA4426265	4404989	4405078	+	90	SL1344 sRNA	Amin_et_al	sRNA4426265..4426265..4426355..Amin_et_al.	-	-	-	0	0	-
NC_003197.2	sRNA4433610	4412334	4412404	+	71	SL1344 sRNA	Barnhill_et_al	sRNA4433610..4433610..4433681..Barnhill_et_al.	-	-	-	0	0	-
NC_003197.2	sRNA4435181	4413905	4413998	+	94	SL1344 sRNA	Houserova_et_al	sRNA4435181..4435181..4435275..Houserova_et_al.	-	-	-	0	0	-
NC_003197.2	STnc4100	4427444	4427561	+	118	SL1344 sRNA	Kroger_et_al	STnc4100..4448720..4448837..Kroger_et_al.	-	-	-	0	0	-
NC_003197.2	sRNA4459705	4438429	4438492	+	64	SL1344 sRNA	Houserova_et_al	sRNA4459705..4459705..4459769..Houserova_et_al.	-	-	-	0	0	-
NC_003197.2	sRNA4461150	4439874	4439915	+	42	SL1344 sRNA	Houserova_et_al	sRNA4461150..4461150..4461192..Houserova_et_al.	-	-	-	0	0	-
NC_003197.2	sRNA4463102	4441826	4441886	+	61	SL1344 sRNA	Houserova_et_al	sRNA4463102..4463102..4463163..Houserova_et_al.	-	-	-	0	0	-
NC_003197.2	STnc810	4446658	4446712	+	55	SL1344 sRNA	Kroger_et_al	STnc810..4467934..4467988..Kroger_et_al.	-	-	-	0	0	-
NC_003197.2	STnc2130	4454501	4454591	+	91	SL1344 sRNA	Ryan_et_al	STnc2130..4475777..4475867..Ryan_et_al.	-	-	-	0	0	-
NC_003197.2	sRNA4475966	4454690	4454758	+	69	SL1344 sRNA	Houserova_et_al	sRNA4475966..4475966..4476035..Houserova_et_al.	-	-	-	0	0	-
NC_003197.2	sRNA4477374	4456098	4456134	+	37	SL1344 sRNA	Houserova_et_al	sRNA4477374..4477374..4477411..Houserova_et_al.	-	-	-	0	0	-
NC_003197.2	sRNA4481167	4459891	4459923	+	33	SL1344 sRNA	Houserova_et_al	sRNA4481167..4481167..4481200..Houserova_et_al.	-	-	-	0	0	-
NC_003197.2	sRNA4482999	4461723	4461758	+	36	SL1344 sRNA	Houserova_et_al	sRNA4482999..4482999..4483035..Houserova_et_al.	-	-	-	0	0	-
NC_003197.2	sRNA4483054	4461778	4461810	+	33	SL1344 sRNA	Houserova_et_al	sRNA4483054..4483054..4483087..Houserova_et_al.	-	-	-	0	0	-
NC_003197.2	STnc880	4465469	4465547	+	79	SL1344 sRNA	Kroger_et_al	STnc880..4486745..4486823..Kroger_et_al.	-	-	-	0	0	-
NC_003197.2	sRNA4490563	4469287	4469386	+	100	SL1344 sRNA	Houserova_et_al	sRNA4490563..4490563..4490663..Houserova_et_al.	-	-	-	0	0	-
NC_003197.2	sRNA4491788	4470512	4470546	+	35	SL1344 sRNA	Houserova_et_al	sRNA4491788..4491788..4491823..Houserova_et_al.	-	-	-	0	0	-
NC_003197.2	sRNA4498153	4476877	4476919	+	43	SL1344 sRNA	Houserova_et_al	sRNA4498153..4498153..4498196..Houserova_et_al.	-	-	-	0	0	-
NC_003197.2	sRNA4520408	4499132	4499208	+	77	SL1344 sRNA	Houserova_et_al	sRNA4520408..4520408..4520485..Houserova_et_al.	-	-	-	0	0	-
NC_003197.2	SraL(ryjA_sraL)	4504886	4505026	-	141	SL1344 sRNA Ecoli_sRNA_hitted	Ryan_et_al	SraL..4526162..4526302..Ryan_et_al.	ryjA_sraL..4277927..4278066..-	92.958	-	0	0	-
NC_003197.2	sRNA4527235	4505959	4506058	+	100	SL1344 sRNA	Houserova_et_al	sRNA4527235..4527235..4527335..Houserova_et_al.	-	-	-	0	0	-
NC_003197.2	sRNA4534828	4513552	4513622	+	71	SL1344 sRNA	Houserova_et_al	sRNA4534828..4534828..4534899..Houserova_et_al.	-	-	-	0	0	-
NC_003197.2	sRNA4534936	4513660	4513754	+	95	SL1344 sRNA	Barnhill_et_al	sRNA4534936..4534936..4535031..Barnhill_et_al.	-	-	-	0	0	-
NC_003197.2	sRNA4545622	4524346	4524412	+	67	SL1344 sRNA	Houserova_et_al	sRNA4545622..4545622..4545689..Houserova_et_al.	-	-	-	0	0	-
NC_003197.2	sRNA4550089	4528813	4528872	+	60	SL1344 sRNA	Houserova_et_al	sRNA4550089..4550089..4550149..Houserova_et_al.	-	-	-	0	0	-
NC_003197.2	sRNA4550869	4529593	4529642	+	50	SL1344 sRNA	Houserova_et_al	sRNA4550869..4550869..4550919..Houserova_et_al.	-	-	-	0	0	-
NC_003197.2	sRNA4551416	4530140	4530201	+	62	SL1344 sRNA	Houserova_et_al	sRNA4551416..4551416..4551478..Houserova_et_al.	-	-	-	0	0	-
NC_003197.2	STnc630	4532537	4532696	+	160	SL1344 sRNA	Kroger_et_al	STnc630..4553813..4553972..Kroger_et_al.	-	-	-	5.71753	2.68003	O	O	O	-	-
NC_003197.2	STnc1180	4538607	4538701	+	95	SL1344 sRNA	Kroger_et_al	STnc1180..4559883..4559977..Kroger_et_al.	-	-	-	0	0	-
NC_003197.2	STnc4110	4541121	4541185	+	65	SL1344 sRNA	Kroger_et_al	STnc4110..4562397..4562461..Kroger_et_al.	-	-	-	0	0	-
NC_003197.2	sRNA4570153	4548877	4548953	+	77	SL1344 sRNA	Houserova_et_al	sRNA4570153..4570153..4570231..Houserova_et_al.	-	-	-	0	0	-
NC_003197.2	sRNA4577680	4556404	4556452	+	49	SL1344 sRNA	Houserova_et_al	sRNA4577680..4577680..4577729..Houserova_et_al.	-	-	-	0	0	-
NC_003197.2	STnc440	4559209	4559288	+	80	SL1344 sRNA	Kroger_et_al	STnc440..4580485..4580565..Kroger_et_al.	-	-	-	0	0	-
NC_003197.2	STnc490	4559333	4559458	+	126	SL1344 sRNA	Kroger_et_al	STnc490..981622..981711..Kroger_et_al.	-	-	-	0	0	-
NC_003197.2	sRNA982124	4559853	4559912	+	60	SL1344 sRNA	Barnhill_et_al	sRNA982124..982124..982184..Barnhill_et_al.	-	-	-	0	0	-
NC_003197.2	STnc3870	4566592	4566633	-	42	SL1344 sRNA	Kroger_et_al	STnc3870..3296886..3297024..Kroger_et_al.	-	-	-	0	0	-
NC_003197.2	sRNA_290(SaaS)	4566594	4566637	-	44	S. Enteritidis strain NCM61 (CP032851.1)	Cai, Lin-lin, et al.	-	-	-	100	2.97002	0	-
NC_003197.2	STnc3000	4570853	4570940	+	88	SL1344 sRNA	Kroger_et_al	STnc3000..4591418..4591505..Kroger_et_al.	-	-	-	0	0	-
NC_003197.2	sRNA4591479	4570914	4570972	+	59	SL1344 sRNA	Houserova_et_al	sRNA4591479..4591479..4591538..Houserova_et_al.	-	-	-	0	0	-
NC_003197.2	sRNA4597370	4576805	4576856	+	52	SL1344 sRNA	Houserova_et_al	sRNA4597370..4597370..4597422..Houserova_et_al.	-	-	-	0	0	-
NC_003197.2	sRNA4614185	4593620	4593673	+	54	SL1344 sRNA	Houserova_et_al	sRNA4614185..4614185..4614239..Houserova_et_al.	-	-	-	0	0	-
NC_003197.2	sRNA4626941_	4606376	4606475	+	100	SL1344 sRNA	Barnhill_et_al	sRNA4626941_..4626941..4627041..Barnhill_et_al.	-	-	-	0	2.8587	-
NC_003197.2	sRNA4634066	4613501	4613550	+	50	SL1344 sRNA	Houserova_et_al	sRNA4634066..4634066..4634116..Houserova_et_al.	-	-	-	0	0	-
NC_003197.2	sRNA4641836	4621271	4621361	+	91	SL1344 sRNA	Houserova_et_al	sRNA4641836..4641836..4641927..Houserova_et_al.	-	-	-	0	0	-
NC_003197.2	sRNA4642515	4621950	4622025	+	76	SL1344 sRNA	Houserova_et_al	sRNA4642515..4642515..4642591..Houserova_et_al.	-	-	-	0	0	-
NC_003197.2	STnc4120	4629722	4629845	+	124	SL1344 sRNA	Kroger_et_al	STnc4120..4650287..4650410..Kroger_et_al.	-	-	-	0	0	-
NC_003197.2	sRNA4655124	4634559	4634624	+	66	SL1344 sRNA	Houserova_et_al	sRNA4655124..4655124..4655190..Houserova_et_al.	-	-	-	0	0	-
NC_003197.2	sRNA4662099	4641534	4641638	+	105	SL1344 sRNA	Barnhill_et_al	sRNA4662099..4662099..4662204..Barnhill_et_al.	-	-	-	0	0	-
NC_003197.2	sRNA4662318	4641753	4641820	+	68	SL1344 sRNA	Barnhill_et_al	sRNA4662318..4662318..4662386..Barnhill_et_al.	-	-	-	0	0	-
NC_003197.2	sRNA4663946	4643381	4643448	+	68	SL1344 sRNA	Barnhill_et_al	sRNA4663946..4663946..4664014..Barnhill_et_al.	-	-	-	0	0	-
NC_003197.2	sRNA4672451	4651886	4651958	+	73	SL1344 sRNA	Houserova_et_al	sRNA4672451..4672451..4672524..Houserova_et_al.	-	-	-	0	0	-
NC_003197.2	STnc1740	4662767	4662946	+	180	SL1344 sRNA	Kroger_et_al	STnc1740..4683333..4683512..Kroger_et_al.	-	-	-	0	0	-
NC_003197.2	STnc2160	4663070	4663133	+	64	SL1344 sRNA	Kroger_et_al	STnc2160..4683636..4683699..Kroger_et_al.	-	-	-	0	0	-
NC_003197.2	sRNA4697295	4676730	4676780	+	51	SL1344 sRNA	Houserova_et_al	sRNA4697295..4697295..4697346..Houserova_et_al.	-	-	-	0	0	-
NC_003197.2	sRNA4703739	4683174	4683258	+	85	SL1344 sRNA	Houserova_et_al	sRNA4703739..4703739..4703824..Houserova_et_al.	-	-	-	0	0	-
NC_003197.2	sRNA4713076	4692511	4692570	+	60	SL1344 sRNA	Houserova_et_al	sRNA4713076..4713076..4713136..Houserova_et_al.	-	-	-	0	0	-
NC_003197.2	sRNA4720054	4699489	4699572	+	84	SL1344 sRNA	Amin_et_al	sRNA4720054..4720054..4720138..Amin_et_al.	-	-	-	3.11158	1.70161	-
NC_003197.2	sRNA4723568	4703003	4703068	+	66	SL1344 sRNA	Houserova_et_al	sRNA4723568..4723568..4723634..Houserova_et_al.	-	-	-	0	0	-
NC_003197.2	sRNA4740982	4720417	4720458	+	42	SL1344 sRNA	Houserova_et_al	sRNA4740982..4740982..4741024..Houserova_et_al.	-	-	-	0	0	-
NC_003197.2	sRNA4745126	4724561	4724647	+	87	SL1344 sRNA	Houserova_et_al	sRNA4745126..4745126..4745213..Houserova_et_al.	-	-	-	0	0	-
NC_003197.2	sRNA4756044	4735479	4735552	+	74	SL1344 sRNA	Houserova_et_al	sRNA4756044..4756044..4756118..Houserova_et_al.	-	-	-	0	0	-
NC_003197.2	sRNA4772464	4751899	4751939	+	41	SL1344 sRNA	Houserova_et_al	sRNA4772464..4772464..4772505..Houserova_et_al.	-	-	-	0	0	-
NC_003197.2	sRNA4776489	4755924	4756023	+	100	SL1344 sRNA	Houserova_et_al	sRNA4776489..4776489..4776589..Houserova_et_al.	-	-	-	0	0	-
NC_003197.2	sRNA4783501	4762936	4763018	+	83	SL1344 sRNA	Houserova_et_al	sRNA4783501..4783501..4783584..Houserova_et_al.	-	-	-	0	0	-
NC_003197.2	IsrQ	4763009	4763176	+	168	SL1344 sRNA	Kroger_et_al	IsrQ..4783574..4783741..Kroger_et_al.	-	-	-	0	0	-
NC_003197.2	sRNA4784864	4764299	4764386	+	88	SL1344 sRNA	Houserova_et_al	sRNA4784864..4784864..4784952..Houserova_et_al.	-	-	-	0	0	-
NC_003197.2	STnc4260	4770559	4770652	+	94	SL1344 sRNA	Kroger_et_al	STnc4260..4791124..4791217..Kroger_et_al.	-	-	-	0	0	-
NC_003197.2	sRNA4794013	4773448	4773534	+	87	SL1344 sRNA	Houserova_et_al	sRNA4794013..4794013..4794100..Houserova_et_al.	-	-	-	0	0	-
NC_003197.2	STnc4130	4776223	4776298	+	76	SL1344 sRNA	Kroger_et_al	STnc4130..4796788..4796863..Kroger_et_al.	-	-	-	0	0	-
NC_003197.2	STnc1470	4777377	4777481	+	105	SL1344 sRNA	Kroger_et_al	STnc1470..4797957..4798031..Kroger_et_al.	-	-	-	0	0	-
NC_003197.2	sRNA4810641	4790076	4790153	+	78	SL1344 sRNA	Houserova_et_al	sRNA4810641..4810641..4810719..Houserova_et_al.	-	-	-	0	0	-
NC_003197.2	sRNA4812322	4791757	4791854	+	98	SL1344 sRNA	Amin_et_al	sRNA4812322..4812322..4812420..Amin_et_al.	-	-	-	0	0	-
NC_003197.2	sRNA4837089	4816524	4816605	+	82	SL1344 sRNA	Houserova_et_al	sRNA4837089..4837089..4837171..Houserova_et_al.	-	-	-	0	0	-
NC_003197.2	sRNA4837237	4816672	4816768	+	97	SL1344 sRNA	Barnhill_et_al	sRNA4837237..4837237..4837334..Barnhill_et_al.	-	-	-	0	0	-
NC_003197.2	STnc4140	4825896	4825978	+	83	SL1344 sRNA	Kroger_et_al	STnc4140..4846458..4846540..Kroger_et_al.	-	-	-	0	0	-
NC_003197.2	sRNA4864124	4843562	4843591	+	30	SL1344 sRNA	Houserova_et_al	sRNA4864124..4864124..4864154..Houserova_et_al.	-	-	-	0	0	-
NC_003197.2	sRNA4876851	4856289	4856358	+	70	SL1344 sRNA	Barnhill_et_al	sRNA4876851..4876851..4876921..Barnhill_et_al.	-	-	-	0	0	-
NC_003277.2	CopA	1743	1832	-	90	AE006468.2(RF00042)	-	-	-	-	89.3	6.60005	7.21868	O	O	O	-	O
NC_003277.2	FinP	61455	61622	-	167	AE006468.2(RF00107)	-	-	-	-	95.3	0	0	-
NC_003277.2	traJ_5	61481	61586	+	105	AE006468.2(RF00243)	-	-	-	-	108.1	0	0	-
NC_003277.2	AS-traG	80560	80645	-	85	AE006468.2(RF02874)	-	-	-	-	100	0	0	-
NC_003277.2	AS-traI	90122	90198	-	77	AE006468.2(RF02873)	-	-	-	-	99.9	1.69722	7.4252	-
